# Supplementary material for: Design, Syntheses, and Pharmacological Evaluations of Core Ring Expanded Fentanyl Analogues as Potential Counteracting Agents Against Fentanyl Induced Respiratory Depression
Source: J Med Chem. 2025 Nov 3;68(21):22170–95. doi: 10.1021/acs.jmedchem.5c00528 (PMC12621185; doi:10.1021/acs.jmedchem.5c00528)
Supplement: Supplementary file 1 [file jm5c00528_si_001.csv]

Compounds	SMILES	Ki(nM)MOR	Ki(nM)KOR	Ki(nM)DOR	KOR/MOR	DOR/MOR	MOREC50(nM)	MOR%EmaxofDAMGO	Single Dose Agonism (%MPE values)	Single Dose Antagonism against morphine (%MPE values)	Single Dose Antagonism against fentanyl (%MPE values)
4	O=C(C1=CC=CO1)N(C2=CC=CC=C2)C3CCN(CC=C)CCC3								2.7 1.0	87.3 8.1
5	O=C(C1=CC=CO1)N(C2=CC=CC=C2)C3CCN(CC4CC4)CCC3								8.9 3.0	79.9 12.7
6	O=C(C1=CC=CO1)N(C2=CC=CC=C2)C3CCN(CC4CCC4)CCC3								83.9 10.2	NS
7	O=C(C1=CC=CO1)N(C2=CC=CC=C2)C3CCN(CC4CCCC4)CCC3								88.7 11.3	NS
8	O=C(C1=CC=CO1)N(C2=CC=CC=C2)C3CCN(CC4CCCCC4)CCC3								9.8 2.1	90 10.0
9	O=C(C1=CC=CO1)N(C2=CC=CC=C2)C3CCN(CC4=CC=CC=C4)CCC3								9.1 3.0	92.8 7.2
10	O=C(C1=CC=CO1)N(C2=CC=CC=C2)C3CCN(CCC4=CC=CC=C4)CCC3								6.4 0.7	35.8 5.2	100 0
11	O=C(C1=CC=CS1)N(C2=CC=CC=C2)C3CCN(CC=C)CCC3								4.6 3.4	72.8 13.1
12	O=C(C1=CC=CS1)N(C2=CC=CC=C2)C3CCN(CC4CC4)CCC3								7.5 2.2	74.8 16.3
13	O=C(C1=CC=CS1)N(C2=CC=CC=C2)C3CCN(CC4CCC4)CCC3								35.7 10.2	89 11.0
14	O=C(C1=CC=CS1)N(C2=CC=CC=C2)C3CCN(CC4CCCC4)CCC3								11.4 3.5	71.2 14.9
15	O=C(C1=CC=CS1)N(C2=CC=CC=C2)C3CCN(CC4CCCCC4)CCC3								8.1 2.7	50 17.2
16	O=C(C1=CC=CS1)N(C2=CC=CC=C2)C3CCN(CC4=CC=CC=C4)CCC3	18.073	901.05	10407.97	49.86	575.88	650.68	31.32	2.2 1.1	27.7 5.8	36.5 4.8
17	O=C(C1=CC=CS1)N(C2=CC=CC=C2)C3CCN(CCC4=CC=CC=C4)CCC3								5 2.3	65.3 15.5
18	O=C(C1=COC=C1)N(C2=CC=CC=C2)C3CCN(CC=C)CCC3								4.4 1.6	71.4 12.8
19	O=C(C1=COC=C1)N(C2=CC=CC=C2)C3CCN(CC4CC4)CCC3								3.5 1.9	73.5 12.3
20	O=C(C1=COC=C1)N(C2=CC=CC=C2)C3CCN(CC4CCC4)CCC3								28.6 7.0	90.3 9.7
21	O=C(C1=COC=C1)N(C2=CC=CC=C2)C3CCN(CC4CCCC4)CCC3								10.3 2.3	51.4 5.7
22	O=C(C1=COC=C1)N(C2=CC=CC=C2)C3CCN(CC4CCCCC4)CCC3								12.1 2.9	62.8 16.9
23	O=C(C1=COC=C1)N(C2=CC=CC=C2)C3CCN(CC4=CC=CC=C4)CCC3								18.2 1.7	66.1 11.5
24	O=C(C1=COC=C1)N(C2=CC=CC=C2)C3CCN(CCC4=CC=CC=C4)CCC3								4.3 2.7	79.6 13.0
25	O=C(C1=CC=CN1)N(C2=CC=CC=C2)C3CCN(CC=C)CCC3								45.5 13.7	64.2 12.5
26	O=C(C1=CC=CN1)N(C2=CC=CC=C2)C3CCN(CC4CC4)CCC3								10.3 5.8	80.4 13.2
27	O=C(C1=CC=CN1)N(C2=CC=CC=C2)C3CCN(CC4CCC4)CCC3								16.3 4.4	52 11.6
28	O=C(C1=CC=CN1)N(C2=CC=CC=C2)C3CCN(CC4CCCC4)CCC3								17.7 3.7	70.7 13.2
29	O=C(C1=CC=CN1)N(C2=CC=CC=C2)C3CCN(CC4CCCCC4)CCC3								9.8 2.0	94.3 5.7
30	O=C(C1=CC=CN1)N(C2=CC=CC=C2)C3CCN(CC4=CC=CC=C4)CCC3								6.6 2.8	58.7 8.8
31	O=C(C1=CC=CN1)N(C2=CC=CC=C2)C3CCN(CCC4=CC=CC=C4)CCC3								7 2.5	65.6 15.5
32	O=C(C1=CNC=C1)N(C2=CC=CC=C2)C3CCN(CC=C)CCC3								5.4 2.2	86.7 8.5
33	O=C(C1=CNC=C1)N(C2=CC=CC=C2)C3CCN(CC4CC4)CCC3								2.4 1.2	72.3 13.2
34	O=C(C1=CNC=C1)N(C2=CC=CC=C2)C3CCN(CC4CCC4)CCC3								2.5 2.3	71.4 13.0
35	O=C(C1=CNC=C1)N(C2=CC=CC=C2)C3CCN(CC4CCCC4)CCC3								5.5 3.3	71.8 13.4
36	O=C(C1=CNC=C1)N(C2=CC=CC=C2)C3CCN(CC4CCCCC4)CCC3								2 1.3	62 8.8
37	O=C(C1=CNC=C1)N(C2=CC=CC=C2)C3CCN(CC4=CC=CC=C4)CCC3								6.5 2.7	42.1 7.5	86.3 9.2
38	O=C(C1=CNC=C1)N(C2=CC=CC=C2)C3CCN(CCC4=CC=CC=C4)CCC3								5.4 2.5	92.9 7.1
39	O=C(C1=CSC=C1)N(C2=CC=CC=C2)C3CCN(CC=C)CCC3								5.9 1.0	78.2 10.1
40	O=C(C1=CSC=C1)N(C2=CC=CC=C2)C3CCN(CC4CC4)CCC3								3.9 1.9	48.6 16.4	92.6 7.4
41	O=C(C1=CSC=C1)N(C2=CC=CC=C2)C3CCN(CC4CCC4)CCC3								12 3.0	57.8 14.1
42	O=C(C1=CSC=C1)N(C2=CC=CC=C2)C3CCN(CC4CCCC4)CCC3								12.6 5.5	82.2 8.7
43	O=C(C1=CSC=C1)N(C2=CC=CC=C2)C3CCN(CC4CCCCC4)CCC3								3 1.5	31.9 7.6	85.6 9.2
44	O=C(C1=CSC=C1)N(C2=CC=CC=C2)C3CCN(CC4=CC=CC=C4)CCC3								7.5 2.7	78.5 1.4
45	O=C(C1=CSC=C1)N(C2=CC=CC=C2)C3CCN(CCC4=CC=CC=C4)CCC3								7.1 3.2	87.8 8.1
46	O=C(C1=CC=CO1)N(C2=CC=CC=C2)C3CCCN(CC=C)CCC3	76.87	714.44	4083.82	9.29	53.13	98.69	4.76	6.1 1.8	21.4 4.5	39.2 19.3
47	O=C(C1=CC=CO1)N(C2=CC=CC=C2)C3CCCN(CC4CC4)CCC3								5.4 2.4	17.7 3.8	62.6 16.8
48	O=C(C1=CC=CO1)N(C2=CC=CC=C2)C3CCCN(CC4CCC4)CCC3								10.6 1.1	12.1 3.6	46.8 17.2
49	O=C(C1=CC=CO1)N(C2=CC=CC=C2)C3CCCN(CC4CCCC4)CCC3								7.7 2.5	48.1 14.7
50	O=C(C1=CC=CO1)N(C2=CC=CC=C2)C3CCCN(CC4CCCCC4)CCC3								5.7 1.3	88.6 11.4
51	O=C(C1=CC=CO1)N(C2=CC=CC=C2)C3CCCN(CC4=CC=CC=C4)CCC3								7.9 2.1	63.1 16.7
52	O=C(C1=CC=CO1)N(C2=CC=CC=C2)C3CCCN(CCC4=CC=CC=C4)CCC3								4.4 1.9	100 0
53	O=C(C1=COC=C1)N(C2=CC=CC=C2)C3CCCN(CC=C)CCC3	77.34	681.36	4181.45	8.81	54.07	NS	NS	3.2 1.1	7.4 2.5	17.8 3.4
54	O=C(C1=COC=C1)N(C2=CC=CC=C2)C3CCCN(CC4CC4)CCC3								3.4 2.1	29.5 7.7	75.9 15.4
55	O=C(C1=COC=C1)N(C2=CC=CC=C2)C3CCCN(CC4CCC4)CCC3								6.1 2.9	15.4 5.7	60.3 17.8
56	O=C(C1=COC=C1)N(C2=CC=CC=C2)C3CCCN(CC4CCCC4)CCC3								1.6 1.4	78.9 13.4
57	O=C(C1=COC=C1)N(C2=CC=CC=C2)C3CCCN(CC4CCCCC4)CCC3								4.2 2.0	78.6 10.0
58	O=C(C1=COC=C1)N(C2=CC=CC=C2)C3CCCN(CC4=CC=CC=C4)CCC3								2.7 1.6	100 0
59	O=C(C1=COC=C1)N(C2=CC=CC=C2)C3CCCN(CCC4=CC=CC=C4)CCC3								4.8 2.6	53.6 15.0
60	O=C(C1=CC=CS1)N(C2=CC=CC=C2)C3CCCN(CC=C)CCC3								3.3 1.4	50.7 14.2
61	O=C(C1=CC=CS1)N(C2=CC=CC=C2)C3CCCN(CC4CC4)CCC3								3.5 2.1	76 15.4
62	O=C(C1=CC=CS1)N(C2=CC=CC=C2)C3CCCN(CC4CCC4)CCC3								5.9 1.9	89.1 10.9
63	O=C(C1=CC=CS1)N(C2=CC=CC=C2)C3CCCN(CC4CCCC4)CCC3								4.3 3.0	13.5 5.1	100 0
64	O=C(C1=CC=CS1)N(C2=CC=CC=C2)C3CCCN(CC4CCCCC4)CCC3								2.9 1.5	69.5 14.0
65	O=C(C1=CC=CS1)N(C2=CC=CC=C2)C3CCCN(CC4=CC=CC=C4)CCC3								7.6 1.6	50.1 16.4
66	O=C(C1=CC=CS1)N(C2=CC=CC=C2)C3CCCN(CCC4=CC=CC=C4)CCC3								4.2 2.0	100 0
67	O=C(C1=CC=CN1)N(C2=CC=CC=C2)C3CCCN(CC=C)CCC3								2.5 1.6	49.9 14.3
68	O=C(C1=CC=CN1)N(C2=CC=CC=C2)C3CCCN(CC4CC4)CCC3								NS	NS
69	O=C(C1=CC=CN1)N(C2=CC=CC=C2)C3CCCN(CC4CCC4)CCC3	45.04	214.52	9365.75	4.76	207.96	NS	NS	4.3 1.6	33.3 14.4	34.4 14.2
70	O=C(C1=CC=CN1)N(C2=CC=CC=C2)C3CCCN(CC4CCCC4)CCC3								2.3 1.2	29.5 5.0	80.5 12.4
71	O=C(C1=CC=CN1)N(C2=CC=CC=C2)C3CCCN(CC4CCCCC4)CCC3								1.3 0.8	54.3 15.0
72	O=C(C1=CC=CN1)N(C2=CC=CC=C2)C3CCCN(CC4=CC=CC=C4)CCC3								10.5 4.1	72.7 13.9
73	O=C(C1=CC=CN1)N(C2=CC=CC=C2)C3CCCN(CCC4=CC=CC=C4)CCC3								5.5 2.8	65 13.7
74	O=C(C1=CSC=C1)N(C2=CC=CC=C2)C3CCCN(CC=C)CCC3								2.0 2.0	89.4 10.6
75	O=C(C1=CSC=C1)N(C2=CC=CC=C2)C3CCCN(CC4CC4)CCC3								8.7 3.4	47.1 18.2
76	O=C(C1=CSC=C1)N(C2=CC=CC=C2)C3CCCN(CC4CCC4)CCC3								1.1 1.1	62.2 17.1
77	O=C(C1=CSC=C1)N(C2=CC=CC=C2)C3CCCN(CC4CCCC4)CCC3								5.1 1.9	47.2 16.8
78	O=C(C1=CSC=C1)N(C2=CC=CC=C2)C3CCCN(CC4CCCCC4)CCC3								2.9 1.6	35.6 13.9	71.5 14.6
79	O=C(C1=CSC=C1)N(C2=CC=CC=C2)C3CCCN(CC4=CC=CC=C4)CCC3								3.7 1.8	52.1 18.4
80	O=C(C1=CSC=C1)N(C2=CC=CC=C2)C3CCCN(CCC4=CC=CC=C4)CCC3								6.0 2.6	90.7 9.3
81	O=C(C1=CNC=C1)N(C2=CC=CC=C2)C3CCCN(CC=C)CCC3								4.0 1.7	77.8 15.6
82	O=C(C1=CNC=C1)N(C2=CC=CC=C2)C3CCCN(CC4CC4)CCC3								4.1 1.6	59.8 11.8
83	O=C(C1=CNC=C1)N(C2=CC=CC=C2)C3CCCN(CC4CCC4)CCC3								8.0 3.1	71.2 13.6
84	O=C(C1=CNC=C1)N(C2=CC=CC=C2)C3CCCN(CC4CCCC4)CCC3								9.2 3.3	74.1 14.0
85	O=C(C1=CNC=C1)N(C2=CC=CC=C2)C3CCCN(CC4CCCCC4)CCC3								2.7 1.7	62.6 17.0
86	O=C(C1=CNC=C1)N(C2=CC=CC=C2)C3CCCN(CC4=CC=CC=C4)CCC3								7.1 5.0	47.5 11.4
87	O=C(C1=CNC=C1)N(C2=CC=CC=C2)C3CCCN(CCC4=CC=CC=C4)CCC3								10.9 3.6	92.9 7.1
