# Supplementary material for: Design, Syntheses, and Pharmacological Evaluations of Core Ring Expanded Fentanyl Analogues as Potential Counteracting Agents Against Fentanyl Induced Respiratory Depression
Source: J Med Chem. 2025 Nov 3;68(21):22170–95. doi: 10.1021/acs.jmedchem.5c00528 (PMC12621185; doi:10.1021/acs.jmedchem.5c00528)
Supplement: Supplementary file 2 [file jm5c00528_si_002.pdb]

HEADER    4dkl-inactiveMOR_loop1_H
HETATM 4631  O   HOH   718     -29.870 -11.792  -4.473  1.00 38.57           O  
HETATM 4634  O   HOH   719     -31.308  -9.910  -5.219  1.00 30.35           O  
ATOM      1  N   MET A  65     -36.775 -20.009 -30.623  1.00109.69           N  
ATOM      2  CA  MET A  65     -35.578 -19.298 -30.183  1.00106.29           C  
ATOM      3  C   MET A  65     -35.655 -17.818 -30.537  1.00110.05           C  
ATOM      4  O   MET A  65     -34.640 -17.121 -30.540  1.00110.17           O  
ATOM      5  CB  MET A  65     -34.325 -19.923 -30.797  1.00103.84           C  
ATOM     11  N   VAL A  66     -36.864 -17.348 -30.836  1.00114.25           N  
ATOM     12  CA  VAL A  66     -37.095 -15.937 -31.131  1.00115.56           C  
ATOM     13  C   VAL A  66     -36.659 -15.080 -29.946  1.00113.40           C  
ATOM     14  O   VAL A  66     -36.156 -13.968 -30.117  1.00109.02           O  
ATOM     15  CB  VAL A  66     -38.580 -15.667 -31.460  1.00118.30           C  
ATOM     16  CG1 VAL A  66     -38.816 -14.187 -31.729  1.00116.61           C  
ATOM     17  CG2 VAL A  66     -39.015 -16.500 -32.655  1.00122.84           C  
ATOM     27  N   THR A  67     -36.842 -15.618 -28.744  1.00117.21           N  
ATOM     28  CA  THR A  67     -36.368 -14.964 -27.535  1.00118.77           C  
ATOM     29  C   THR A  67     -34.859 -14.755 -27.603  1.00119.33           C  
ATOM     30  O   THR A  67     -34.367 -13.668 -27.320  1.00118.13           O  
ATOM     31  CB  THR A  67     -36.709 -15.783 -26.276  1.00118.59           C  
ATOM     35  N   ALA A  68     -34.134 -15.797 -28.000  1.00120.30           N  
ATOM     36  CA  ALA A  68     -32.678 -15.735 -28.093  1.00119.26           C  
ATOM     37  C   ALA A  68     -32.199 -14.704 -29.116  1.00121.21           C  
ATOM     38  O   ALA A  68     -31.261 -13.948 -28.855  1.00122.46           O  
ATOM     39  CB  ALA A  68     -32.105 -17.110 -28.412  1.00119.33           C  
ATOM     45  N   ILE A  69     -32.847 -14.670 -30.278  1.00120.45           N  
ATOM     46  CA  ILE A  69     -32.443 -13.748 -31.339  1.00119.32           C  
ATOM     47  C   ILE A  69     -32.797 -12.293 -31.016  1.00117.11           C  
ATOM     48  O   ILE A  69     -32.024 -11.380 -31.317  1.00117.53           O  
ATOM     49  CB  ILE A  69     -33.003 -14.161 -32.727  1.00 98.68           C  
ATOM     50  CG1 ILE A  69     -34.520 -13.974 -32.793  1.00100.93           C  
ATOM     51  CG2 ILE A  69     -32.625 -15.599 -33.048  1.00100.86           C  
ATOM     52  CD1 ILE A  69     -35.124 -14.305 -34.138  1.00104.53           C  
ATOM     64  N   THR A  70     -33.956 -12.078 -30.397  1.00112.70           N  
ATOM     65  CA  THR A  70     -34.352 -10.735 -29.991  1.00105.53           C  
ATOM     66  C   THR A  70     -33.435 -10.258 -28.876  1.00 99.05           C  
ATOM     67  O   THR A  70     -33.094  -9.077 -28.797  1.00 97.56           O  
ATOM     68  CB  THR A  70     -35.815 -10.681 -29.517  1.00105.68           C  
ATOM     70  CG2 THR A  70     -36.764 -10.899 -30.688  1.00108.23           C  
ATOM     69  OG1 THR A  70     -36.037 -11.695 -28.530  1.00106.37           O  
ATOM     78  N   ILE A  71     -33.037 -11.193 -28.017  1.00 97.66           N  
ATOM     79  CA  ILE A  71     -32.032 -10.920 -27.001  1.00 96.94           C  
ATOM     80  C   ILE A  71     -30.740 -10.492 -27.682  1.00 91.68           C  
ATOM     81  O   ILE A  71     -30.096  -9.549 -27.248  1.00 86.49           O  
ATOM     82  CB  ILE A  71     -31.776 -12.146 -26.096  1.00 99.41           C  
ATOM     83  CG1 ILE A  71     -32.872 -12.267 -25.037  1.00103.57           C  
ATOM     84  CG2 ILE A  71     -30.425 -12.039 -25.404  1.00 96.64           C  
ATOM     85  CD1 ILE A  71     -32.812 -13.555 -24.243  1.00105.91           C  
ATOM     97  N   MET A  72     -30.377 -11.175 -28.764  1.00 89.31           N  
ATOM     98  CA  MET A  72     -29.162 -10.838 -29.502  1.00 83.92           C  
ATOM     99  C   MET A  72     -29.213  -9.426 -30.091  1.00 77.06           C  
ATOM    100  O   MET A  72     -28.240  -8.672 -30.011  1.00 75.76           O  
ATOM    101  CB  MET A  72     -28.908 -11.855 -30.614  1.00 86.42           C  
ATOM    102  CG  MET A  72     -27.666 -11.563 -31.435  1.00 88.80           C  
ATOM    103  SD  MET A  72     -27.651 -12.424 -33.014  1.00129.11           S  
ATOM    104  CE  MET A  72     -29.192 -11.846 -33.721  1.00100.07           C  
ATOM    110 LPD1 MET A  72     -27.118 -12.242 -33.393  1.00  0.00          LP  
ATOM    111 LPD2 MET A  72     -27.651 -13.098 -32.932  1.00  0.00          LP  
ATOM    116  N   ALA A  73     -30.353  -9.076 -30.680  1.00 71.32           N  
ATOM    117  CA  ALA A  73     -30.545  -7.760 -31.287  1.00 66.94           C  
ATOM    118  C   ALA A  73     -30.501  -6.641 -30.248  1.00 68.38           C  
ATOM    119  O   ALA A  73     -29.734  -5.669 -30.369  1.00 69.74           O  
ATOM    120  CB  ALA A  73     -31.865  -7.724 -32.041  1.00 65.12           C  
ATOM    126  N   LEU A  74     -31.345  -6.789 -29.232  1.00 68.28           N  
ATOM    127  CA  LEU A  74     -31.414  -5.857 -28.119  1.00 67.51           C  
ATOM    128  C   LEU A  74     -30.030  -5.663 -27.508  1.00 66.91           C  
ATOM    129  O   LEU A  74     -29.583  -4.534 -27.290  1.00 69.50           O  
ATOM    130  CB  LEU A  74     -32.397  -6.391 -27.073  1.00 71.95           C  
ATOM    131  CG  LEU A  74     -32.899  -5.489 -25.947  1.00 76.71           C  
ATOM    132  CD1 LEU A  74     -34.284  -5.945 -25.515  1.00 82.16           C  
ATOM    133  CD2 LEU A  74     -31.948  -5.504 -24.761  1.00 73.13           C  
ATOM    145  N   TYR A  75     -29.351  -6.777 -27.255  1.00 64.85           N  
ATOM    146  CA  TYR A  75     -28.021  -6.761 -26.663  1.00 65.62           C  
ATOM    147  C   TYR A  75     -26.994  -6.145 -27.597  1.00 62.33           C  
ATOM    148  O   TYR A  75     -25.963  -5.674 -27.140  1.00 60.97           O  
ATOM    149  CB  TYR A  75     -27.577  -8.174 -26.283  1.00 73.12           C  
ATOM    150  CG  TYR A  75     -28.028  -8.615 -24.912  1.00 79.49           C  
ATOM    151  CD1 TYR A  75     -29.341  -8.436 -24.498  1.00 82.17           C  
ATOM    152  CD2 TYR A  75     -27.141  -9.218 -24.033  1.00 82.36           C  
ATOM    153  CE1 TYR A  75     -29.757  -8.838 -23.243  1.00 84.01           C  
ATOM    154  CE2 TYR A  75     -27.546  -9.625 -22.778  1.00 84.33           C  
ATOM    155  CZ  TYR A  75     -28.854  -9.433 -22.387  1.00 84.84           C  
ATOM    156  OH  TYR A  75     -29.259  -9.839 -21.135  1.00 84.80           O  
ATOM    166  N   SER A  76     -27.258  -6.168 -28.901  1.00 60.37           N  
ATOM    167  CA  SER A  76     -26.359  -5.534 -29.853  1.00 60.66           C  
ATOM    168  C   SER A  76     -26.491  -4.027 -29.754  1.00 58.67           C  
ATOM    169  O   SER A  76     -25.492  -3.305 -29.746  1.00 57.55           O  
ATOM    170  CB  SER A  76     -26.684  -5.966 -31.279  1.00 66.34           C  
ATOM    171  OG  SER A  76     -26.442  -7.346 -31.435  1.00 73.29           O  
ATOM    177  N   ILE A  77     -27.732  -3.556 -29.670  1.00 56.54           N  
ATOM    178  CA  ILE A  77     -27.966  -2.130 -29.474  1.00 57.45           C  
ATOM    179  C   ILE A  77     -27.318  -1.664 -28.169  1.00 56.76           C  
ATOM    180  O   ILE A  77     -26.521  -0.716 -28.158  1.00 61.07           O  
ATOM    181  CB  ILE A  77     -29.466  -1.801 -29.458  1.00 55.38           C  
ATOM    182  CG1 ILE A  77     -30.120  -2.253 -30.767  1.00 53.84           C  
ATOM    183  CG2 ILE A  77     -29.679  -0.315 -29.234  1.00 51.72           C  
ATOM    184  CD1 ILE A  77     -31.573  -1.863 -30.890  1.00 51.86           C  
ATOM    196  N   VAL A  78     -27.648  -2.356 -27.080  1.00 50.46           N  
ATOM    197  CA  VAL A  78     -27.108  -2.037 -25.759  1.00 49.91           C  
ATOM    198  C   VAL A  78     -25.578  -2.095 -25.728  1.00 50.42           C  
ATOM    199  O   VAL A  78     -24.933  -1.282 -25.070  1.00 50.70           O  
ATOM    200  CB  VAL A  78     -27.685  -2.975 -24.667  1.00 47.40           C  
ATOM    201  CG1 VAL A  78     -27.086  -2.656 -23.304  1.00 40.85           C  
ATOM    202  CG2 VAL A  78     -29.203  -2.865 -24.616  1.00 46.57           C  
ATOM    212  N   CYS A  79     -25.002  -3.052 -26.447  1.00 53.08           N  
ATOM    213  CA  CYS A  79     -23.552  -3.202 -26.473  1.00 52.61           C  
ATOM    214  C   CYS A  79     -22.885  -2.069 -27.243  1.00 49.16           C  
ATOM    215  O   CYS A  79     -21.936  -1.459 -26.757  1.00 49.85           O  
ATOM    216  CB  CYS A  79     -23.147  -4.546 -27.076  1.00 50.94           C  
ATOM    217  SG  CYS A  79     -21.380  -4.889 -26.983  1.00 65.26           S  
ATOM    222 LPG1 CYS A  79     -21.038  -4.408 -27.318  1.00  0.00          LP  
ATOM    223 LPG2 CYS A  79     -21.184  -4.894 -26.333  1.00  0.00          LP  
ATOM    225  N   VAL A  80     -23.383  -1.794 -28.443  1.00 44.67           N  
ATOM    226  CA  VAL A  80     -22.799  -0.754 -29.285  1.00 50.86           C  
ATOM    227  C   VAL A  80     -22.920   0.625 -28.640  1.00 55.48           C  
ATOM    228  O   VAL A  80     -21.911   1.298 -28.403  1.00 57.88           O  
ATOM    229  CB  VAL A  80     -23.435  -0.732 -30.690  1.00 56.99           C  
ATOM    230  CG1 VAL A  80     -22.991   0.505 -31.456  1.00 54.51           C  
ATOM    231  CG2 VAL A  80     -23.074  -1.997 -31.456  1.00 58.71           C  
ATOM    241  N   VAL A  81     -24.150   1.036 -28.345  1.00 55.27           N  
ATOM    242  CA  VAL A  81     -24.381   2.357 -27.764  1.00 51.79           C  
ATOM    243  C   VAL A  81     -23.831   2.456 -26.338  1.00 51.97           C  
ATOM    244  O   VAL A  81     -23.389   3.520 -25.903  1.00 54.17           O  
ATOM    245  CB  VAL A  81     -25.879   2.741 -27.808  1.00 45.29           C  
ATOM    246  CG1 VAL A  81     -26.119   4.091 -27.147  1.00 38.93           C  
ATOM    247  CG2 VAL A  81     -26.367   2.767 -29.248  1.00 50.18           C  
ATOM    257  N   GLY A  82     -23.842   1.337 -25.622  1.00 47.94           N  
ATOM    258  CA  GLY A  82     -23.297   1.294 -24.275  1.00 48.71           C  
ATOM    259  C   GLY A  82     -21.798   1.523 -24.262  1.00 53.94           C  
ATOM    260  O   GLY A  82     -21.302   2.406 -23.554  1.00 57.95           O  
ATOM    264  N   LEU A  83     -21.078   0.723 -25.044  1.00 54.38           N  
ATOM    265  CA  LEU A  83     -19.634   0.876 -25.180  1.00 53.74           C  
ATOM    266  C   LEU A  83     -19.285   2.274 -25.676  1.00 55.19           C  
ATOM    267  O   LEU A  83     -18.525   2.988 -25.028  1.00 54.14           O  
ATOM    268  CB  LEU A  83     -19.058  -0.186 -26.119  1.00 54.44           C  
ATOM    269  CG  LEU A  83     -18.960  -1.598 -25.538  1.00 54.53           C  
ATOM    270  CD1 LEU A  83     -18.623  -2.609 -26.619  1.00 55.40           C  
ATOM    271  CD2 LEU A  83     -17.929  -1.647 -24.422  1.00 48.73           C  
ATOM    283  N   PHE A  84     -19.859   2.660 -26.813  1.00 59.29           N  
ATOM    284  CA  PHE A  84     -19.623   3.981 -27.393  1.00 61.35           C  
ATOM    285  C   PHE A  84     -19.815   5.100 -26.367  1.00 60.29           C  
ATOM    286  O   PHE A  84     -18.912   5.913 -26.138  1.00 55.03           O  
ATOM    287  CB  PHE A  84     -20.548   4.195 -28.594  1.00 67.70           C  
ATOM    288  CG  PHE A  84     -20.437   5.558 -29.214  1.00 76.86           C  
ATOM    289  CD1 PHE A  84     -19.311   5.916 -29.937  1.00 80.46           C  
ATOM    290  CD2 PHE A  84     -21.466   6.478 -29.088  1.00 78.96           C  
ATOM    291  CE1 PHE A  84     -19.207   7.169 -30.512  1.00 82.58           C  
ATOM    292  CE2 PHE A  84     -21.370   7.732 -29.663  1.00 82.20           C  
ATOM    293  CZ  PHE A  84     -20.239   8.078 -30.376  1.00 83.85           C  
ATOM    303  N   GLY A  85     -20.985   5.111 -25.736  1.00 58.62           N  
ATOM    304  CA  GLY A  85     -21.330   6.115 -24.748  1.00 54.81           C  
ATOM    305  C   GLY A  85     -20.398   6.170 -23.552  1.00 54.57           C  
ATOM    306  O   GLY A  85     -19.920   7.245 -23.187  1.00 59.97           O  
ATOM    310  N   ASN A  86     -20.136   5.021 -22.938  1.00 50.53           N  
ATOM    311  CA  ASN A  86     -19.291   4.990 -21.746  1.00 53.74           C  
ATOM    312  C   ASN A  86     -17.823   5.313 -22.023  1.00 53.64           C  
ATOM    313  O   ASN A  86     -17.172   6.002 -21.233  1.00 51.97           O  
ATOM    314  CB  ASN A  86     -19.431   3.658 -21.006  1.00 59.70           C  
ATOM    315  CG  ASN A  86     -20.779   3.511 -20.327  1.00 61.75           C  
ATOM    317  ND2 ASN A  86     -21.643   2.678 -20.896  1.00 61.92           N  
ATOM    316  OD1 ASN A  86     -21.042   4.141 -19.300  1.00 59.94           O  
ATOM    324  N   PHE A  87     -17.307   4.814 -23.144  1.00 57.94           N  
ATOM    325  CA  PHE A  87     -15.963   5.168 -23.590  1.00 60.89           C  
ATOM    326  C   PHE A  87     -15.870   6.673 -23.813  1.00 53.80           C  
ATOM    327  O   PHE A  87     -14.894   7.314 -23.413  1.00 50.17           O  
ATOM    328  CB  PHE A  87     -15.600   4.424 -24.880  1.00 74.78           C  
ATOM    329  CG  PHE A  87     -15.025   3.050 -24.652  1.00 88.47           C  
ATOM    330  CD1 PHE A  87     -13.685   2.888 -24.349  1.00 95.15           C  
ATOM    331  CD2 PHE A  87     -15.822   1.922 -24.756  1.00 92.23           C  
ATOM    332  CE1 PHE A  87     -13.154   1.626 -24.144  1.00 97.44           C  
ATOM    333  CE2 PHE A  87     -15.298   0.661 -24.553  1.00 94.47           C  
ATOM    334  CZ  PHE A  87     -13.963   0.512 -24.247  1.00 96.22           C  
ATOM    344  N   LEU A  88     -16.899   7.229 -24.450  1.00 50.37           N  
ATOM    345  CA  LEU A  88     -16.976   8.668 -24.684  1.00 51.47           C  
ATOM    346  C   LEU A  88     -16.938   9.447 -23.372  1.00 52.18           C  
ATOM    347  O   LEU A  88     -16.174  10.406 -23.230  1.00 51.87           O  
ATOM    348  CB  LEU A  88     -18.251   9.008 -25.460  1.00 57.28           C  
ATOM    349  CG  LEU A  88     -18.528  10.482 -25.766  1.00 62.50           C  
ATOM    350  CD1 LEU A  88     -17.417  11.084 -26.615  1.00 62.40           C  
ATOM    351  CD2 LEU A  88     -19.877  10.637 -26.453  1.00 63.87           C  
ATOM    363  N   VAL A  89     -17.763   9.024 -22.418  1.00 49.15           N  
ATOM    364  CA  VAL A  89     -17.835   9.668 -21.109  1.00 51.40           C  
ATOM    365  C   VAL A  89     -16.488   9.645 -20.390  1.00 54.48           C  
ATOM    366  O   VAL A  89     -15.973  10.692 -19.985  1.00 57.30           O  
ATOM    367  CB  VAL A  89     -18.906   9.005 -20.215  1.00 50.98           C  
ATOM    368  CG1 VAL A  89     -18.734   9.429 -18.763  1.00 46.25           C  
ATOM    369  CG2 VAL A  89     -20.302   9.344 -20.719  1.00 52.16           C  
ATOM    379  N   MET A  90     -15.922   8.449 -20.244  1.00 52.51           N  
ATOM    380  CA  MET A  90     -14.633   8.285 -19.580  1.00 51.86           C  
ATOM    381  C   MET A  90     -13.545   9.133 -20.238  1.00 61.38           C  
ATOM    382  O   MET A  90     -12.799   9.842 -19.553  1.00 61.49           O  
ATOM    383  CB  MET A  90     -14.227   6.810 -19.559  1.00 43.35           C  
ATOM    384  CG  MET A  90     -15.128   5.944 -18.692  1.00 40.36           C  
ATOM    385  SD  MET A  90     -14.928   4.176 -18.984  1.00 75.50           S  
ATOM    386  CE  MET A  90     -13.219   3.938 -18.510  1.00 56.25           C  
ATOM    392 LPD1 MET A  90     -15.348   3.810 -18.595  1.00  0.00          LP  
ATOM    393 LPD2 MET A  90     -15.030   4.018 -19.637  1.00  0.00          LP  
ATOM    398  N   TYR A  91     -13.471   9.070 -21.566  1.00 64.07           N  
ATOM    399  CA  TYR A  91     -12.505   9.868 -22.315  1.00 67.01           C  
ATOM    400  C   TYR A  91     -12.670  11.360 -22.052  1.00 67.07           C  
ATOM    401  O   TYR A  91     -11.688  12.068 -21.842  1.00 66.02           O  
ATOM    402  CB  TYR A  91     -12.613   9.599 -23.817  1.00 73.23           C  
ATOM    403  CG  TYR A  91     -11.962  10.673 -24.660  1.00 80.03           C  
ATOM    404  CD1 TYR A  91     -10.579  10.758 -24.765  1.00 84.76           C  
ATOM    405  CD2 TYR A  91     -12.729  11.608 -25.345  1.00 81.74           C  
ATOM    406  CE1 TYR A  91      -9.979  11.742 -25.530  1.00 89.86           C  
ATOM    407  CE2 TYR A  91     -12.138  12.594 -26.112  1.00 86.84           C  
ATOM    408  CZ  TYR A  91     -10.763  12.657 -26.202  1.00 91.43           C  
ATOM    409  OH  TYR A  91     -10.171  13.637 -26.965  1.00 95.86           O  
ATOM    419  N   VAL A  92     -13.912  11.833 -22.073  1.00 66.17           N  
ATOM    420  CA  VAL A  92     -14.195  13.245 -21.832  1.00 66.41           C  
ATOM    421  C   VAL A  92     -13.762  13.672 -20.431  1.00 66.65           C  
ATOM    422  O   VAL A  92     -13.150  14.730 -20.256  1.00 63.84           O  
ATOM    423  CB  VAL A  92     -15.688  13.571 -22.059  1.00 67.51           C  
ATOM    424  CG1 VAL A  92     -16.093  14.826 -21.303  1.00 67.53           C  
ATOM    425  CG2 VAL A  92     -15.974  13.716 -23.547  1.00 70.18           C  
ATOM    435  N   ILE A  93     -14.067  12.841 -19.438  1.00 66.74           N  
ATOM    436  CA  ILE A  93     -13.658  13.122 -18.063  1.00 65.61           C  
ATOM    437  C   ILE A  93     -12.137  13.205 -17.943  1.00 68.33           C  
ATOM    438  O   ILE A  93     -11.604  14.123 -17.318  1.00 68.64           O  
ATOM    439  CB  ILE A  93     -14.191  12.059 -17.080  1.00 64.10           C  
ATOM    440  CG1 ILE A  93     -15.718  12.011 -17.119  1.00 63.35           C  
ATOM    441  CG2 ILE A  93     -13.708  12.345 -15.665  1.00 63.37           C  
ATOM    442  CD1 ILE A  93     -16.371  13.355 -16.913  1.00 66.79           C  
ATOM    454  N   VAL A  94     -11.445  12.247 -18.555  1.00 68.89           N  
ATOM    455  CA  VAL A  94      -9.987  12.195 -18.493  1.00 71.34           C  
ATOM    456  C   VAL A  94      -9.314  13.370 -19.213  1.00 79.79           C  
ATOM    457  O   VAL A  94      -8.345  13.947 -18.717  1.00 84.52           O  
ATOM    458  CB  VAL A  94      -9.453  10.861 -19.065  1.00 67.34           C  
ATOM    459  CG1 VAL A  94      -7.936  10.881 -19.166  1.00 67.33           C  
ATOM    460  CG2 VAL A  94      -9.916   9.694 -18.206  1.00 61.76           C  
ATOM    470  N   ARG A  95      -9.853  13.733 -20.373  1.00 81.08           N  
ATOM    471  CA  ARG A  95      -9.217  14.703 -21.267  1.00 85.55           C  
ATOM    472  C   ARG A  95      -9.259  16.153 -20.777  1.00 86.12           C  
ATOM    473  O   ARG A  95      -8.235  16.835 -20.757  1.00 88.52           O  
ATOM    474  CB  ARG A  95      -9.824  14.596 -22.669  1.00 87.84           C  
ATOM    475  CG  ARG A  95      -9.477  15.740 -23.611  1.00 91.77           C  
ATOM    476  CD  ARG A  95      -7.994  15.782 -23.946  1.00 97.70           C  
ATOM    477  NE  ARG A  95      -7.697  16.829 -24.919  1.00104.36           N  
ATOM    478  CZ  ARG A  95      -7.434  18.093 -24.603  1.00108.33           C  
ATOM    479  NH1 ARG A  95      -7.429  18.474 -23.333  1.00106.95           N1+
ATOM    480  NH2 ARG A  95      -7.177  18.978 -25.557  1.00112.62           N  
ATOM    494  N   TYR A  96     -10.442  16.626 -20.395  1.00 85.28           N  
ATOM    495  CA  TYR A  96     -10.612  18.027 -20.015  1.00 88.02           C  
ATOM    496  C   TYR A  96     -10.354  18.278 -18.529  1.00 86.96           C  
ATOM    497  O   TYR A  96     -10.741  17.475 -17.680  1.00 87.71           O  
ATOM    498  CB  TYR A  96     -12.012  18.518 -20.394  1.00 92.26           C  
ATOM    499  CG  TYR A  96     -12.292  18.497 -21.880  1.00100.87           C  
ATOM    500  CD1 TYR A  96     -11.269  18.683 -22.803  1.00108.15           C  
ATOM    501  CD2 TYR A  96     -13.578  18.290 -22.362  1.00102.35           C  
ATOM    502  CE1 TYR A  96     -11.520  18.665 -24.164  1.00110.76           C  
ATOM    503  CE2 TYR A  96     -13.839  18.270 -23.720  1.00106.53           C  
ATOM    504  CZ  TYR A  96     -12.807  18.457 -24.617  1.00109.47           C  
ATOM    505  OH  TYR A  96     -13.062  18.437 -25.970  1.00109.18           O  
ATOM    515  N   THR A  97      -9.701  19.396 -18.223  1.00 87.96           N  
ATOM    516  CA  THR A  97      -9.449  19.779 -16.836  1.00 86.26           C  
ATOM    517  C   THR A  97     -10.693  20.404 -16.214  1.00 85.05           C  
ATOM    518  O   THR A  97     -10.850  20.411 -14.993  1.00 84.64           O  
ATOM    519  CB  THR A  97      -8.273  20.769 -16.710  1.00 84.93           C  
ATOM    521  CG2 THR A  97      -6.972  20.121 -17.162  1.00 85.17           C  
ATOM    520  OG1 THR A  97      -8.532  21.931 -17.507  1.00 83.54           O  
ATOM    529  N   LYS A  98     -11.573  20.928 -17.060  1.00 85.60           N  
ATOM    530  CA  LYS A  98     -12.822  21.512 -16.592  1.00 88.52           C  
ATOM    531  C   LYS A  98     -13.800  20.420 -16.171  1.00 82.95           C  
ATOM    532  O   LYS A  98     -14.687  20.651 -15.350  1.00 80.76           O  
ATOM    533  CB  LYS A  98     -13.453  22.387 -17.679  1.00 97.48           C  
ATOM    534  CG  LYS A  98     -13.811  21.634 -18.952  1.00103.63           C  
ATOM    535  CD  LYS A  98     -14.834  22.394 -19.782  1.00109.04           C  
ATOM    536  CE  LYS A  98     -15.276  21.581 -20.990  1.00111.18           C  
ATOM    537  NZ  LYS A  98     -16.400  22.231 -21.722  1.00112.98           N1+
ATOM    551  N   MET A  99     -13.627  19.229 -16.736  1.00 79.36           N  
ATOM    552  CA  MET A  99     -14.527  18.114 -16.467  1.00 73.88           C  
ATOM    553  C   MET A  99     -14.125  17.325 -15.226  1.00 69.78           C  
ATOM    554  O   MET A  99     -14.819  16.393 -14.829  1.00 63.86           O  
ATOM    555  CB  MET A  99     -14.605  17.179 -17.677  1.00 74.62           C  
ATOM    556  CG  MET A  99     -15.282  17.792 -18.891  1.00 76.76           C  
ATOM    557  SD  MET A  99     -16.999  18.243 -18.576  1.00 71.32           S  
ATOM    558  CE  MET A  99     -17.716  16.638 -18.238  1.00 73.23           C  
ATOM    564 LPD1 MET A  99     -17.054  18.658 -18.042  1.00  0.00          LP  
ATOM    565 LPD2 MET A  99     -17.284  18.534 -19.119  1.00  0.00          LP  
ATOM    570  N   LYS A 100     -13.008  17.699 -14.612  1.00 74.25           N  
ATOM    571  CA  LYS A 100     -12.533  17.006 -13.418  1.00 77.56           C  
ATOM    572  C   LYS A 100     -13.134  17.568 -12.131  1.00 75.36           C  
ATOM    573  O   LYS A 100     -12.574  18.474 -11.514  1.00 79.10           O  
ATOM    574  CB  LYS A 100     -11.004  17.035 -13.347  1.00 85.83           C  
ATOM    575  CG  LYS A 100     -10.323  15.949 -14.167  1.00 90.87           C  
ATOM    576  CD  LYS A 100      -8.813  16.123 -14.162  1.00 99.35           C  
ATOM    577  CE  LYS A 100      -8.299  16.565 -15.524  1.00104.05           C  
ATOM    578  NZ  LYS A 100      -8.369  15.467 -16.530  1.00104.04           N1+
ATOM    592  N   THR A 101     -14.282  17.025 -11.740  1.00 69.51           N  
ATOM    593  CA  THR A 101     -14.930  17.381 -10.481  1.00 66.82           C  
ATOM    594  C   THR A 101     -15.295  16.098  -9.743  1.00 68.94           C  
ATOM    595  O   THR A 101     -15.260  15.018 -10.328  1.00 71.88           O  
ATOM    596  CB  THR A 101     -16.210  18.207 -10.709  1.00 63.69           C  
ATOM    598  CG2 THR A 101     -15.939  19.391 -11.628  1.00 64.23           C  
ATOM    597  OG1 THR A 101     -17.222  17.376 -11.291  1.00 62.11           O  
ATOM    606  N   ALA A 102     -15.646  16.219  -8.464  1.00 65.89           N  
ATOM    607  CA  ALA A 102     -16.011  15.064  -7.644  1.00 63.04           C  
ATOM    608  C   ALA A 102     -17.133  14.246  -8.287  1.00 60.61           C  
ATOM    609  O   ALA A 102     -17.020  13.019  -8.466  1.00 65.19           O  
ATOM    610  CB  ALA A 102     -16.420  15.520  -6.249  1.00 62.93           C  
ATOM    616  N   THR A 103     -18.209  14.949  -8.635  1.00 57.78           N  
ATOM    617  CA  THR A 103     -19.356  14.357  -9.306  1.00 56.94           C  
ATOM    618  C   THR A 103     -18.912  13.568 -10.530  1.00 55.41           C  
ATOM    619  O   THR A 103     -19.309  12.418 -10.717  1.00 53.07           O  
ATOM    620  CB  THR A 103     -20.355  15.440  -9.757  1.00 58.88           C  
ATOM    622  CG2 THR A 103     -21.643  14.803 -10.258  1.00 61.07           C  
ATOM    621  OG1 THR A 103     -20.644  16.318  -8.661  1.00 58.60           O  
ATOM    630  N   ASN A 104     -18.067  14.189 -11.345  1.00 54.83           N  
ATOM    631  CA  ASN A 104     -17.577  13.562 -12.567  1.00 52.57           C  
ATOM    632  C   ASN A 104     -16.607  12.408 -12.329  1.00 51.92           C  
ATOM    633  O   ASN A 104     -16.454  11.542 -13.188  1.00 52.60           O  
ATOM    634  CB  ASN A 104     -16.949  14.599 -13.494  1.00 54.26           C  
ATOM    635  CG  ASN A 104     -17.977  15.517 -14.124  1.00 57.27           C  
ATOM    637  ND2 ASN A 104     -17.509  16.601 -14.734  1.00 56.67           N  
ATOM    636  OD1 ASN A 104     -19.178  15.249 -14.073  1.00 58.73           O  
ATOM    644  N   ILE A 105     -15.946  12.397 -11.176  1.00 48.40           N  
ATOM    645  CA  ILE A 105     -15.109  11.260 -10.808  1.00 49.00           C  
ATOM    646  C   ILE A 105     -16.003  10.057 -10.522  1.00 52.18           C  
ATOM    647  O   ILE A 105     -15.772   8.946 -11.032  1.00 57.36           O  
ATOM    648  CB  ILE A 105     -14.235  11.559  -9.574  1.00 48.66           C  
ATOM    649  CG1 ILE A 105     -13.251  12.693  -9.871  1.00 51.94           C  
ATOM    650  CG2 ILE A 105     -13.480  10.313  -9.141  1.00 48.20           C  
ATOM    651  CD1 ILE A 105     -12.324  12.416 -11.033  1.00 52.56           C  
ATOM    663  N   TYR A 106     -17.034  10.285  -9.711  1.00 45.70           N  
ATOM    664  CA  TYR A 106     -18.021   9.239  -9.447  1.00 47.97           C  
ATOM    665  C   TYR A 106     -18.636   8.721 -10.753  1.00 45.71           C  
ATOM    666  O   TYR A 106     -18.716   7.504 -10.991  1.00 49.39           O  
ATOM    667  CB  TYR A 106     -19.113   9.768  -8.521  1.00 54.97           C  
ATOM    668  CG  TYR A 106     -18.639  10.082  -7.118  1.00 56.95           C  
ATOM    669  CD1 TYR A 106     -17.675   9.298  -6.497  1.00 55.16           C  
ATOM    670  CD2 TYR A 106     -19.154  11.165  -6.415  1.00 55.98           C  
ATOM    671  CE1 TYR A 106     -17.240   9.581  -5.215  1.00 54.36           C  
ATOM    672  CE2 TYR A 106     -18.724  11.457  -5.134  1.00 55.75           C  
ATOM    673  CZ  TYR A 106     -17.768  10.661  -4.539  1.00 55.10           C  
ATOM    674  OH  TYR A 106     -17.336  10.947  -3.264  1.00 53.95           O  
ATOM    684  N   ILE A 107     -19.054   9.661 -11.597  1.00 45.67           N  
ATOM    685  CA  ILE A 107     -19.596   9.348 -12.916  1.00 41.97           C  
ATOM    686  C   ILE A 107     -18.612   8.511 -13.733  1.00 39.70           C  
ATOM    687  O   ILE A 107     -19.012   7.591 -14.451  1.00 39.42           O  
ATOM    688  CB  ILE A 107     -19.958  10.635 -13.692  1.00 40.84           C  
ATOM    689  CG1 ILE A 107     -21.144  11.340 -13.031  1.00 37.26           C  
ATOM    690  CG2 ILE A 107     -20.288  10.321 -15.142  1.00 41.89           C  
ATOM    691  CD1 ILE A 107     -21.542  12.634 -13.708  1.00 34.50           C  
ATOM    703  N   PHE A 108     -17.326   8.824 -13.607  1.00 37.02           N  
ATOM    704  CA  PHE A 108     -16.290   8.054 -14.284  1.00 40.45           C  
ATOM    705  C   PHE A 108     -16.307   6.609 -13.810  1.00 45.86           C  
ATOM    706  O   PHE A 108     -16.237   5.685 -14.623  1.00 47.28           O  
ATOM    707  CB  PHE A 108     -14.904   8.666 -14.057  1.00 43.84           C  
ATOM    708  CG  PHE A 108     -13.785   7.892 -14.704  1.00 52.25           C  
ATOM    709  CD1 PHE A 108     -13.343   8.218 -15.974  1.00 56.72           C  
ATOM    710  CD2 PHE A 108     -13.178   6.835 -14.042  1.00 55.47           C  
ATOM    711  CE1 PHE A 108     -12.316   7.505 -16.570  1.00 59.42           C  
ATOM    712  CE2 PHE A 108     -12.153   6.120 -14.633  1.00 58.72           C  
ATOM    713  CZ  PHE A 108     -11.721   6.456 -15.897  1.00 59.74           C  
ATOM    723  N   ASN A 109     -16.382   6.415 -12.494  1.00 48.72           N  
ATOM    724  CA  ASN A 109     -16.444   5.062 -11.940  1.00 50.89           C  
ATOM    725  C   ASN A 109     -17.624   4.280 -12.521  1.00 52.69           C  
ATOM    726  O   ASN A 109     -17.482   3.130 -12.988  1.00 55.97           O  
ATOM    727  CB  ASN A 109     -16.555   5.116 -10.415  1.00 50.92           C  
ATOM    728  CG  ASN A 109     -15.865   3.948  -9.739  1.00 51.67           C  
ATOM    730  ND2 ASN A 109     -16.500   3.399  -8.711  1.00 47.93           N  
ATOM    729  OD1 ASN A 109     -14.773   3.542 -10.140  1.00 53.79           O  
ATOM    737  N   LEU A 110     -18.785   4.929 -12.500  1.00 48.19           N  
ATOM    738  CA  LEU A 110     -20.011   4.348 -13.041  1.00 46.43           C  
ATOM    739  C   LEU A 110     -19.831   3.915 -14.501  1.00 48.07           C  
ATOM    740  O   LEU A 110     -20.140   2.773 -14.881  1.00 52.08           O  
ATOM    741  CB  LEU A 110     -21.148   5.366 -12.920  1.00 43.35           C  
ATOM    742  CG  LEU A 110     -22.577   4.858 -12.737  1.00 47.94           C  
ATOM    743  CD1 LEU A 110     -22.630   3.777 -11.670  1.00 46.87           C  
ATOM    744  CD2 LEU A 110     -23.490   6.017 -12.364  1.00 49.46           C  
ATOM    756  N   ALA A 111     -19.305   4.834 -15.308  1.00 48.82           N  
ATOM    757  CA  ALA A 111     -19.073   4.591 -16.727  1.00 49.71           C  
ATOM    758  C   ALA A 111     -18.101   3.438 -16.960  1.00 49.03           C  
ATOM    759  O   ALA A 111     -18.263   2.660 -17.901  1.00 50.04           O  
ATOM    760  CB  ALA A 111     -18.569   5.858 -17.404  1.00 50.50           C  
ATOM    766  N   LEU A 112     -17.093   3.337 -16.098  1.00 46.59           N  
ATOM    767  CA  LEU A 112     -16.130   2.245 -16.163  1.00 50.79           C  
ATOM    768  C   LEU A 112     -16.833   0.905 -15.984  1.00 56.31           C  
ATOM    769  O   LEU A 112     -16.708   0.001 -16.829  1.00 57.16           O  
ATOM    770  CB  LEU A 112     -15.059   2.424 -15.086  1.00 51.23           C  
ATOM    771  CG  LEU A 112     -14.071   1.272 -14.896  1.00 55.35           C  
ATOM    772  CD1 LEU A 112     -13.277   1.025 -16.170  1.00 55.06           C  
ATOM    773  CD2 LEU A 112     -13.142   1.551 -13.723  1.00 57.43           C  
ATOM    785  N   ALA A 113     -17.579   0.788 -14.888  1.00 59.33           N  
ATOM    786  CA  ALA A 113     -18.330  -0.436 -14.610  1.00 60.12           C  
ATOM    787  C   ALA A 113     -19.231  -0.835 -15.786  1.00 59.11           C  
ATOM    788  O   ALA A 113     -19.186  -1.984 -16.272  1.00 58.86           O  
ATOM    789  CB  ALA A 113     -19.150  -0.273 -13.341  1.00 61.55           C  
ATOM    795  N   ASP A 114     -20.034   0.123 -16.245  1.00 59.66           N  
ATOM    796  CA  ASP A 114     -20.945  -0.118 -17.364  1.00 63.50           C  
ATOM    797  C   ASP A 114     -20.202  -0.603 -18.609  1.00 59.26           C  
ATOM    798  O   ASP A 114     -20.631  -1.556 -19.274  1.00 57.62           O  
ATOM    799  CB  ASP A 114     -21.745   1.146 -17.682  1.00 73.34           C  
ATOM    800  CG  ASP A 114     -22.659   1.559 -16.542  1.00 84.04           C  
ATOM    801  OD1 ASP A 114     -23.625   2.310 -16.795  1.00 86.82           O  
ATOM    802  OD2 ASP A 114     -22.414   1.129 -15.395  1.00 89.38           O1-
ATOM    807  N   ALA A 115     -19.082   0.051 -18.906  1.00 57.64           N  
ATOM    808  CA  ALA A 115     -18.248  -0.324 -20.041  1.00 54.45           C  
ATOM    809  C   ALA A 115     -17.782  -1.773 -19.931  1.00 53.93           C  
ATOM    810  O   ALA A 115     -17.767  -2.506 -20.922  1.00 51.40           O  
ATOM    811  CB  ALA A 115     -17.056   0.615 -20.163  1.00 45.80           C  
ATOM    817  N   LEU A 116     -17.413  -2.188 -18.721  1.00 51.98           N  
ATOM    818  CA  LEU A 116     -17.001  -3.575 -18.503  1.00 48.48           C  
ATOM    819  C   LEU A 116     -18.133  -4.583 -18.749  1.00 45.91           C  
ATOM    820  O   LEU A 116     -17.955  -5.570 -19.483  1.00 44.21           O  
ATOM    821  CB  LEU A 116     -16.420  -3.747 -17.097  1.00 44.52           C  
ATOM    822  CG  LEU A 116     -14.991  -3.237 -16.909  1.00 41.54           C  
ATOM    823  CD1 LEU A 116     -14.614  -3.227 -15.436  1.00 42.42           C  
ATOM    824  CD2 LEU A 116     -14.017  -4.090 -17.707  1.00 37.59           C  
ATOM    836  N   ALA A 117     -19.292  -4.336 -18.142  1.00 44.74           N  
ATOM    837  CA  ALA A 117     -20.438  -5.228 -18.339  1.00 41.05           C  
ATOM    838  C   ALA A 117     -20.791  -5.369 -19.823  1.00 42.49           C  
ATOM    839  O   ALA A 117     -20.950  -6.486 -20.352  1.00 49.25           O  
ATOM    840  CB  ALA A 117     -21.639  -4.729 -17.552  1.00 39.24           C  
ATOM    846  N   THR A 118     -20.896  -4.227 -20.495  1.00 49.63           N  
ATOM    847  CA  THR A 118     -21.181  -4.212 -21.924  1.00 53.55           C  
ATOM    848  C   THR A 118     -20.097  -4.951 -22.704  1.00 51.14           C  
ATOM    849  O   THR A 118     -20.381  -5.585 -23.722  1.00 46.06           O  
ATOM    850  CB  THR A 118     -21.320  -2.776 -22.456  1.00 54.67           C  
ATOM    852  CG2 THR A 118     -22.529  -2.095 -21.833  1.00 47.04           C  
ATOM    851  OG1 THR A 118     -20.140  -2.030 -22.135  1.00 58.95           O  
ATOM    860  N   SER A 119     -18.860  -4.871 -22.221  1.00 52.37           N  
ATOM    861  CA  SER A 119     -17.759  -5.609 -22.831  1.00 51.87           C  
ATOM    862  C   SER A 119     -18.025  -7.104 -22.745  1.00 55.47           C  
ATOM    863  O   SER A 119     -17.702  -7.853 -23.668  1.00 56.66           O  
ATOM    864  CB  SER A 119     -16.428  -5.282 -22.148  1.00 51.65           C  
ATOM    865  OG  SER A 119     -16.224  -3.884 -22.056  1.00 60.42           O  
ATOM    871  N   THR A 120     -18.616  -7.540 -21.635  1.00 55.56           N  
ATOM    872  CA  THR A 120     -18.920  -8.964 -21.482  1.00 58.82           C  
ATOM    873  C   THR A 120     -20.191  -9.410 -22.206  1.00 63.89           C  
ATOM    874  O   THR A 120     -20.416 -10.609 -22.375  1.00 67.85           O  
ATOM    875  CB  THR A 120     -19.013  -9.387 -20.005  1.00 57.68           C  
ATOM    877  CG2 THR A 120     -17.776  -8.942 -19.246  1.00 57.32           C  
ATOM    876  OG1 THR A 120     -20.183  -8.811 -19.412  1.00 56.93           O  
ATOM    885  N   LEU A 121     -21.022  -8.457 -22.626  1.00 66.80           N  
ATOM    886  CA  LEU A 121     -22.237  -8.798 -23.390  1.00 69.75           C  
ATOM    887  C   LEU A 121     -22.101  -9.755 -24.603  1.00 67.78           C  
ATOM    888  O   LEU A 121     -22.805 -10.764 -24.658  1.00 71.10           O  
ATOM    889  CB  LEU A 121     -23.021  -7.542 -23.799  1.00 74.24           C  
ATOM    890  CG  LEU A 121     -23.934  -6.919 -22.745  1.00 77.66           C  
ATOM    891  CD1 LEU A 121     -25.005  -6.069 -23.413  1.00 81.63           C  
ATOM    892  CD2 LEU A 121     -24.559  -7.993 -21.867  1.00 77.80           C  
ATOM    904  N   PRO A 122     -21.216  -9.442 -25.574  1.00 66.31           N  
ATOM    905  CA  PRO A 122     -21.171 -10.230 -26.818  1.00 65.42           C  
ATOM    906  C   PRO A 122     -20.875 -11.716 -26.615  1.00 66.34           C  
ATOM    907  O   PRO A 122     -21.332 -12.545 -27.403  1.00 65.49           O  
ATOM    908  CB  PRO A 122     -20.019  -9.588 -27.599  1.00 61.83           C  
ATOM    909  CG  PRO A 122     -19.881  -8.232 -27.031  1.00 61.90           C  
ATOM    910  CD  PRO A 122     -20.210  -8.365 -25.587  1.00 63.62           C  
ATOM    918  N   PHE A 123     -20.113 -12.040 -25.577  1.00 66.13           N  
ATOM    919  CA  PHE A 123     -19.773 -13.426 -25.278  1.00 67.44           C  
ATOM    920  C   PHE A 123     -20.995 -14.181 -24.771  1.00 64.58           C  
ATOM    921  O   PHE A 123     -21.107 -15.395 -24.943  1.00 65.52           O  
ATOM    922  CB  PHE A 123     -18.657 -13.488 -24.235  1.00 67.76           C  
ATOM    923  CG  PHE A 123     -17.411 -12.754 -24.636  1.00 70.29           C  
ATOM    924  CD1 PHE A 123     -16.385 -13.411 -25.293  1.00 72.81           C  
ATOM    925  CD2 PHE A 123     -17.266 -11.404 -24.357  1.00 67.92           C  
ATOM    926  CE1 PHE A 123     -15.237 -12.736 -25.664  1.00 71.46           C  
ATOM    927  CE2 PHE A 123     -16.121 -10.723 -24.726  1.00 66.40           C  
ATOM    928  CZ  PHE A 123     -15.105 -11.390 -25.380  1.00 66.80           C  
ATOM    938  N   GLN A 124     -21.909 -13.453 -24.141  1.00 58.32           N  
ATOM    939  CA  GLN A 124     -23.113 -14.061 -23.595  1.00 55.87           C  
ATOM    940  C   GLN A 124     -24.120 -14.391 -24.694  1.00 55.23           C  
ATOM    941  O   GLN A 124     -24.756 -15.441 -24.660  1.00 50.65           O  
ATOM    942  CB  GLN A 124     -23.749 -13.153 -22.541  1.00 54.56           C  
ATOM    943  CG  GLN A 124     -22.826 -12.816 -21.381  1.00 52.12           C  
ATOM    944  CD  GLN A 124     -23.571 -12.260 -20.185  1.00 51.24           C  
ATOM    946  NE2 GLN A 124     -22.882 -11.462 -19.378  1.00 50.70           N  
ATOM    945  OE1 GLN A 124     -24.753 -12.545 -19.988  1.00 49.38           O  
ATOM    955  N   SER A 125     -24.252 -13.497 -25.669  1.00 61.84           N  
ATOM    956  CA  SER A 125     -25.211 -13.682 -26.753  1.00 66.52           C  
ATOM    957  C   SER A 125     -24.925 -14.929 -27.587  1.00 67.43           C  
ATOM    958  O   SER A 125     -25.847 -15.638 -27.991  1.00 69.13           O  
ATOM    959  CB  SER A 125     -25.254 -12.445 -27.653  1.00 70.30           C  
ATOM    960  OG  SER A 125     -23.970 -12.146 -28.169  1.00 75.64           O  
ATOM    966  N   VAL A 126     -23.650 -15.196 -27.844  1.00 65.62           N  
ATOM    967  CA  VAL A 126     -23.268 -16.394 -28.583  1.00 72.24           C  
ATOM    968  C   VAL A 126     -23.438 -17.644 -27.725  1.00 77.33           C  
ATOM    969  O   VAL A 126     -23.618 -18.742 -28.248  1.00 81.00           O  
ATOM    970  CB  VAL A 126     -21.827 -16.307 -29.109  1.00 73.60           C  
ATOM    971  CG1 VAL A 126     -21.778 -15.479 -30.372  1.00 75.92           C  
ATOM    972  CG2 VAL A 126     -20.928 -15.711 -28.061  1.00 74.38           C  
ATOM    982  N   ASN A 127     -23.378 -17.473 -26.407  1.00 76.50           N  
ATOM    983  CA  ASN A 127     -23.690 -18.558 -25.487  1.00 74.61           C  
ATOM    984  C   ASN A 127     -25.166 -18.920 -25.630  1.00 72.32           C  
ATOM    985  O   ASN A 127     -25.527 -20.096 -25.633  1.00 72.90           O  
ATOM    986  CB  ASN A 127     -23.359 -18.156 -24.043  1.00 73.64           C  
ATOM    987  CG  ASN A 127     -23.410 -19.328 -23.073  1.00 74.05           C  
ATOM    989  ND2 ASN A 127     -22.459 -19.364 -22.147  1.00 71.17           N  
ATOM    988  OD1 ASN A 127     -24.289 -20.184 -23.150  1.00 78.32           O  
ATOM    996  N   TYR A 128     -26.008 -17.898 -25.761  1.00 72.96           N  
ATOM    997  CA  TYR A 128     -27.440 -18.090 -25.972  1.00 77.46           C  
ATOM    998  C   TYR A 128     -27.710 -18.911 -27.230  1.00 80.69           C  
ATOM    999  O   TYR A 128     -28.529 -19.828 -27.220  1.00 83.82           O  
ATOM   1000  CB  TYR A 128     -28.157 -16.741 -26.094  1.00 82.62           C  
ATOM   1001  CG  TYR A 128     -28.513 -16.080 -24.779  1.00 88.83           C  
ATOM   1002  CD1 TYR A 128     -29.678 -16.419 -24.102  1.00 93.04           C  
ATOM   1003  CD2 TYR A 128     -27.699 -15.100 -24.226  1.00 88.23           C  
ATOM   1004  CE1 TYR A 128     -30.012 -15.812 -22.905  1.00 92.19           C  
ATOM   1005  CE2 TYR A 128     -28.024 -14.489 -23.030  1.00 88.51           C  
ATOM   1006  CZ  TYR A 128     -29.182 -14.848 -22.373  1.00 90.35           C  
ATOM   1007  OH  TYR A 128     -29.509 -14.241 -21.182  1.00 88.64           O  
ATOM   1017  N   LEU A 129     -27.011 -18.573 -28.307  1.00 82.37           N  
ATOM   1018  CA  LEU A 129     -27.266 -19.168 -29.613  1.00 86.93           C  
ATOM   1019  C   LEU A 129     -26.656 -20.559 -29.780  1.00 86.55           C  
ATOM   1020  O   LEU A 129     -27.288 -21.457 -30.337  1.00 88.09           O  
ATOM   1021  CB  LEU A 129     -26.763 -18.239 -30.718  1.00 90.12           C  
ATOM   1022  CG  LEU A 129     -27.455 -16.876 -30.769  1.00 91.09           C  
ATOM   1023  CD1 LEU A 129     -26.597 -15.864 -31.511  1.00 92.05           C  
ATOM   1024  CD2 LEU A 129     -28.827 -17.005 -31.417  1.00 92.38           C  
ATOM   1036  N   MET A 130     -25.428 -20.732 -29.301  1.00 83.25           N  
ATOM   1037  CA  MET A 130     -24.722 -22.001 -29.448  1.00 81.87           C  
ATOM   1038  C   MET A 130     -25.246 -23.082 -28.507  1.00 81.12           C  
ATOM   1039  O   MET A 130     -25.370 -24.245 -28.893  1.00 80.76           O  
ATOM   1040  CB  MET A 130     -23.220 -21.810 -29.232  1.00 77.06           C  
ATOM   1041  CG  MET A 130     -22.443 -21.485 -30.495  1.00 74.56           C  
ATOM   1042  SD  MET A 130     -20.689 -21.229 -30.163  1.00 96.08           S  
ATOM   1043  CE  MET A 130     -20.000 -21.379 -31.809  1.00109.56           C  
ATOM   1049 LPD1 MET A 130     -20.573 -20.614 -29.899  1.00  0.00          LP  
ATOM   1050 LPD2 MET A 130     -20.443 -21.705 -29.746  1.00  0.00          LP  
ATOM   1055  N   GLY A 131     -25.550 -22.693 -27.273  1.00 80.02           N  
ATOM   1056  CA  GLY A 131     -25.965 -23.642 -26.257  1.00 82.34           C  
ATOM   1057  C   GLY A 131     -24.762 -24.187 -25.513  1.00 84.27           C  
ATOM   1058  O   GLY A 131     -24.851 -25.198 -24.814  1.00 82.64           O  
ATOM   1062  N   THR A 132     -23.632 -23.505 -25.667  1.00 86.38           N  
ATOM   1063  CA  THR A 132     -22.385 -23.926 -25.040  1.00 86.59           C  
ATOM   1064  C   THR A 132     -21.476 -22.727 -24.780  1.00 81.35           C  
ATOM   1065  O   THR A 132     -21.635 -21.672 -25.395  1.00 77.30           O  
ATOM   1066  CB  THR A 132     -21.636 -24.947 -25.923  1.00 87.70           C  
ATOM   1068  CG2 THR A 132     -21.194 -24.307 -27.231  1.00 87.39           C  
ATOM   1067  OG1 THR A 132     -20.483 -25.435 -25.228  1.00 88.13           O  
ATOM   1076  N   TRP A 133     -20.531 -22.892 -23.859  1.00 77.67           N  
ATOM   1077  CA  TRP A 133     -19.518 -21.874 -23.608  1.00 72.15           C  
ATOM   1078  C   TRP A 133     -18.178 -22.317 -24.189  1.00 76.76           C  
ATOM   1079  O   TRP A 133     -17.517 -23.196 -23.638  1.00 78.95           O  
ATOM   1080  CB  TRP A 133     -19.381 -21.593 -22.110  1.00 62.49           C  
ATOM   1081  CG  TRP A 133     -18.295 -20.611 -21.784  1.00 57.39           C  
ATOM   1082  CD1 TRP A 133     -16.997 -20.898 -21.482  1.00 56.67           C  
ATOM   1083  CD2 TRP A 133     -18.414 -19.184 -21.729  1.00 56.75           C  
ATOM   1085  CE2 TRP A 133     -17.146 -18.673 -21.388  1.00 57.20           C  
ATOM   1086  CE3 TRP A 133     -19.468 -18.289 -21.935  1.00 52.91           C  
ATOM   1084  NE1 TRP A 133     -16.299 -19.740 -21.242  1.00 57.09           N  
ATOM   1087  CZ2 TRP A 133     -16.904 -17.309 -21.248  1.00 58.05           C  
ATOM   1088  CZ3 TRP A 133     -19.226 -16.934 -21.795  1.00 49.21           C  
ATOM   1089  CH2 TRP A 133     -17.955 -16.458 -21.454  1.00 52.83           C  
ATOM   1100  N   PRO A 134     -17.779 -21.709 -25.316  1.00 75.48           N  
ATOM   1101  CA  PRO A 134     -16.546 -22.072 -26.020  1.00 75.50           C  
ATOM   1102  C   PRO A 134     -15.315 -21.351 -25.479  1.00 75.82           C  
ATOM   1103  O   PRO A 134     -14.197 -21.843 -25.628  1.00 84.67           O  
ATOM   1104  CB  PRO A 134     -16.809 -21.594 -27.458  1.00 73.07           C  
ATOM   1105  CG  PRO A 134     -18.240 -21.095 -27.483  1.00 73.53           C  
ATOM   1106  CD  PRO A 134     -18.568 -20.731 -26.079  1.00 73.43           C  
ATOM   1114  N   PHE A 135     -15.529 -20.205 -24.844  1.00 68.41           N  
ATOM   1115  CA  PHE A 135     -14.452 -19.258 -24.570  1.00 67.26           C  
ATOM   1116  C   PHE A 135     -13.478 -19.660 -23.464  1.00 67.05           C  
ATOM   1117  O   PHE A 135     -12.570 -18.901 -23.129  1.00 67.43           O  
ATOM   1118  CB  PHE A 135     -15.043 -17.877 -24.298  1.00 64.99           C  
ATOM   1119  CG  PHE A 135     -16.001 -17.425 -25.357  1.00 64.10           C  
ATOM   1120  CD1 PHE A 135     -15.543 -17.084 -26.618  1.00 67.88           C  
ATOM   1121  CD2 PHE A 135     -17.359 -17.358 -25.100  1.00 60.71           C  
ATOM   1122  CE1 PHE A 135     -16.418 -16.676 -27.600  1.00 68.88           C  
ATOM   1123  CE2 PHE A 135     -18.238 -16.949 -26.079  1.00 63.52           C  
ATOM   1124  CZ  PHE A 135     -17.764 -16.609 -27.331  1.00 67.34           C  
ATOM   1134  N   GLY A 136     -13.660 -20.851 -22.904  1.00 69.48           N  
ATOM   1135  CA  GLY A 136     -12.702 -21.389 -21.958  1.00 75.76           C  
ATOM   1136  C   GLY A 136     -13.045 -21.172 -20.499  1.00 78.74           C  
ATOM   1137  O   GLY A 136     -14.179 -20.844 -20.148  1.00 79.20           O  
ATOM   1141  N   ASN A 137     -12.044 -21.356 -19.645  1.00 80.69           N  
ATOM   1142  CA  ASN A 137     -12.230 -21.286 -18.203  1.00 79.47           C  
ATOM   1143  C   ASN A 137     -11.979 -19.884 -17.657  1.00 76.14           C  
ATOM   1144  O   ASN A 137     -12.825 -19.311 -16.971  1.00 75.23           O  
ATOM   1145  CB  ASN A 137     -11.303 -22.289 -17.515  1.00 82.77           C  
ATOM   1146  CG  ASN A 137     -11.903 -22.867 -16.250  1.00 86.60           C  
ATOM   1148  ND2 ASN A 137     -11.057 -23.444 -15.403  1.00 90.68           N  
ATOM   1147  OD1 ASN A 137     -13.114 -22.804 -16.039  1.00 86.34           O  
ATOM   1155  N   ILE A 138     -10.808 -19.340 -17.974  1.00 74.29           N  
ATOM   1156  CA  ILE A 138     -10.382 -18.038 -17.468  1.00 71.46           C  
ATOM   1157  C   ILE A 138     -11.307 -16.897 -17.890  1.00 65.34           C  
ATOM   1158  O   ILE A 138     -11.728 -16.093 -17.055  1.00 63.46           O  
ATOM   1159  CB  ILE A 138      -8.934 -17.727 -17.900  1.00 73.15           C  
ATOM   1160  CG1 ILE A 138      -7.957 -18.625 -17.138  1.00 74.50           C  
ATOM   1161  CG2 ILE A 138      -8.601 -16.261 -17.666  1.00 73.21           C  
ATOM   1162  CD1 ILE A 138      -6.553 -18.622 -17.700  1.00 76.16           C  
ATOM   1174  N   LEU A 139     -11.627 -16.835 -19.179  1.00 61.80           N  
ATOM   1175  CA  LEU A 139     -12.497 -15.784 -19.700  1.00 61.25           C  
ATOM   1176  C   LEU A 139     -13.866 -15.815 -19.027  1.00 57.18           C  
ATOM   1177  O   LEU A 139     -14.493 -14.775 -18.825  1.00 55.08           O  
ATOM   1178  CB  LEU A 139     -12.642 -15.902 -21.220  1.00 67.03           C  
ATOM   1179  CG  LEU A 139     -13.432 -14.789 -21.913  1.00 68.62           C  
ATOM   1180  CD1 LEU A 139     -12.952 -13.419 -21.456  1.00 66.78           C  
ATOM   1181  CD2 LEU A 139     -13.322 -14.908 -23.423  1.00 70.65           C  
ATOM   1193  N   CYS A 140     -14.317 -17.014 -18.674  1.00 57.97           N  
ATOM   1194  CA  CYS A 140     -15.565 -17.185 -17.943  1.00 56.98           C  
ATOM   1195  C   CYS A 140     -15.466 -16.526 -16.568  1.00 58.68           C  
ATOM   1196  O   CYS A 140     -16.317 -15.710 -16.186  1.00 59.37           O  
ATOM   1197  CB  CYS A 140     -15.889 -18.676 -17.807  1.00 54.91           C  
ATOM   1198  SG  CYS A 140     -17.179 -19.054 -16.603  1.00 74.92           S  
ATOM   1203 LPG1 CYS A 140     -16.986 -18.837 -15.989  1.00  0.00          LP  
ATOM   1204 LPG2 CYS A 140     -17.755 -18.742 -16.783  1.00  0.00          LP  
ATOM   1206  N   LYS A 141     -14.419 -16.883 -15.826  1.00 58.53           N  
ATOM   1207  CA  LYS A 141     -14.140 -16.279 -14.524  1.00 55.68           C  
ATOM   1208  C   LYS A 141     -14.173 -14.760 -14.628  1.00 55.85           C  
ATOM   1209  O   LYS A 141     -14.837 -14.083 -13.835  1.00 57.18           O  
ATOM   1210  CB  LYS A 141     -12.772 -16.730 -14.004  1.00 52.27           C  
ATOM   1211  CG  LYS A 141     -12.667 -18.218 -13.709  1.00 54.71           C  
ATOM   1212  CD  LYS A 141     -11.211 -18.656 -13.595  1.00 57.45           C  
ATOM   1213  CE  LYS A 141     -10.887 -19.199 -12.211  1.00 54.66           C  
ATOM   1214  NZ  LYS A 141     -11.726 -20.377 -11.862  1.00 52.86           N1+
ATOM   1228  N   ILE A 142     -13.462 -14.242 -15.626  1.00 54.13           N  
ATOM   1229  CA  ILE A 142     -13.444 -12.813 -15.919  1.00 56.42           C  
ATOM   1230  C   ILE A 142     -14.858 -12.264 -16.084  1.00 52.71           C  
ATOM   1231  O   ILE A 142     -15.217 -11.269 -15.458  1.00 47.57           O  
ATOM   1232  CB  ILE A 142     -12.641 -12.514 -17.204  1.00 55.79           C  
ATOM   1233  CG1 ILE A 142     -11.174 -12.912 -17.028  1.00 55.67           C  
ATOM   1234  CG2 ILE A 142     -12.748 -11.043 -17.574  1.00 47.02           C  
ATOM   1235  CD1 ILE A 142     -10.330 -12.690 -18.265  1.00 53.32           C  
ATOM   1247  N   VAL A 143     -15.654 -12.928 -16.916  1.00 49.50           N  
ATOM   1248  CA  VAL A 143     -17.012 -12.480 -17.214  1.00 47.07           C  
ATOM   1249  C   VAL A 143     -17.896 -12.383 -15.970  1.00 49.92           C  
ATOM   1250  O   VAL A 143     -18.457 -11.321 -15.683  1.00 49.26           O  
ATOM   1251  CB  VAL A 143     -17.691 -13.380 -18.272  1.00 44.80           C  
ATOM   1252  CG1 VAL A 143     -19.199 -13.174 -18.271  1.00 43.90           C  
ATOM   1253  CG2 VAL A 143     -17.116 -13.098 -19.650  1.00 46.74           C  
ATOM   1263  N   ILE A 144     -18.014 -13.485 -15.231  1.00 54.24           N  
ATOM   1264  CA  ILE A 144     -18.854 -13.498 -14.034  1.00 52.10           C  
ATOM   1265  C   ILE A 144     -18.369 -12.485 -12.998  1.00 48.64           C  
ATOM   1266  O   ILE A 144     -19.169 -11.752 -12.392  1.00 48.58           O  
ATOM   1267  CB  ILE A 144     -18.905 -14.892 -13.390  1.00 52.46           C  
ATOM   1268  CG1 ILE A 144     -19.453 -15.917 -14.379  1.00 55.14           C  
ATOM   1269  CG2 ILE A 144     -19.761 -14.872 -12.133  1.00 51.10           C  
ATOM   1270  CD1 ILE A 144     -19.647 -17.276 -13.767  1.00 56.89           C  
ATOM   1282  N   SER A 145     -17.052 -12.446 -12.807  1.00 47.06           N  
ATOM   1283  CA  SER A 145     -16.447 -11.499 -11.880  1.00 46.40           C  
ATOM   1284  C   SER A 145     -16.843 -10.072 -12.245  1.00 49.67           C  
ATOM   1285  O   SER A 145     -17.247  -9.295 -11.385  1.00 48.87           O  
ATOM   1286  CB  SER A 145     -14.926 -11.646 -11.880  1.00 47.02           C  
ATOM   1287  OG  SER A 145     -14.346 -10.972 -10.778  1.00 50.54           O  
ATOM   1293  N   ILE A 146     -16.740  -9.743 -13.531  1.00 51.62           N  
ATOM   1294  CA  ILE A 146     -17.132  -8.428 -14.030  1.00 52.10           C  
ATOM   1295  C   ILE A 146     -18.615  -8.158 -13.782  1.00 52.94           C  
ATOM   1296  O   ILE A 146     -19.001  -7.038 -13.447  1.00 55.34           O  
ATOM   1297  CB  ILE A 146     -16.811  -8.277 -15.536  1.00 51.66           C  
ATOM   1298  CG1 ILE A 146     -15.303  -8.141 -15.748  1.00 53.87           C  
ATOM   1299  CG2 ILE A 146     -17.516  -7.068 -16.127  1.00 47.08           C  
ATOM   1300  CD1 ILE A 146     -14.896  -8.060 -17.202  1.00 54.73           C  
ATOM   1312  N   ASP A 147     -19.437  -9.190 -13.938  1.00 51.45           N  
ATOM   1313  CA  ASP A 147     -20.872  -9.076 -13.689  1.00 52.95           C  
ATOM   1314  C   ASP A 147     -21.129  -8.612 -12.254  1.00 55.80           C  
ATOM   1315  O   ASP A 147     -21.762  -7.565 -12.014  1.00 62.70           O  
ATOM   1316  CB  ASP A 147     -21.555 -10.423 -13.936  1.00 51.92           C  
ATOM   1317  CG  ASP A 147     -22.939 -10.278 -14.536  1.00 53.61           C  
ATOM   1318  OD1 ASP A 147     -23.102  -9.475 -15.478  1.00 58.22           O  
ATOM   1319  OD2 ASP A 147     -23.864 -10.974 -14.067  1.00 53.21           O1-
ATOM   1324  N   TYR A 148     -20.615  -9.386 -11.300  1.00 49.13           N  
ATOM   1325  CA  TYR A 148     -20.785  -9.053  -9.886  1.00 48.89           C  
ATOM   1326  C   TYR A 148     -20.184  -7.693  -9.516  1.00 52.19           C  
ATOM   1327  O   TYR A 148     -20.820  -6.893  -8.821  1.00 52.30           O  
ATOM   1328  CB  TYR A 148     -20.215 -10.162  -8.998  1.00 50.21           C  
ATOM   1329  CG  TYR A 148     -21.153 -11.337  -8.837  1.00 50.54           C  
ATOM   1330  CD1 TYR A 148     -21.200 -12.350  -9.786  1.00 50.94           C  
ATOM   1331  CD2 TYR A 148     -21.999 -11.427  -7.739  1.00 50.74           C  
ATOM   1332  CE1 TYR A 148     -22.062 -13.424  -9.643  1.00 50.89           C  
ATOM   1333  CE2 TYR A 148     -22.863 -12.495  -7.588  1.00 53.44           C  
ATOM   1334  CZ  TYR A 148     -22.890 -13.490  -8.542  1.00 52.82           C  
ATOM   1335  OH  TYR A 148     -23.748 -14.555  -8.396  1.00 52.65           O  
ATOM   1345  N   TYR A 149     -18.966  -7.441  -9.990  1.00 55.52           N  
ATOM   1346  CA  TYR A 149     -18.292  -6.164  -9.765  1.00 53.39           C  
ATOM   1347  C   TYR A 149     -19.131  -4.992 -10.245  1.00 49.65           C  
ATOM   1348  O   TYR A 149     -19.204  -3.963  -9.580  1.00 50.68           O  
ATOM   1349  CB  TYR A 149     -16.935  -6.128 -10.470  1.00 51.53           C  
ATOM   1350  CG  TYR A 149     -15.775  -6.576  -9.613  1.00 54.93           C  
ATOM   1351  CD1 TYR A 149     -15.115  -7.767  -9.876  1.00 57.65           C  
ATOM   1352  CD2 TYR A 149     -15.336  -5.805  -8.544  1.00 54.35           C  
ATOM   1353  CE1 TYR A 149     -14.054  -8.182  -9.103  1.00 58.32           C  
ATOM   1354  CE2 TYR A 149     -14.272  -6.213  -7.761  1.00 58.50           C  
ATOM   1355  CZ  TYR A 149     -13.636  -7.404  -8.048  1.00 59.95           C  
ATOM   1356  OH  TYR A 149     -12.573  -7.829  -7.284  1.00 61.83           O  
ATOM   1366  N   ASN A 150     -19.753  -5.149 -11.409  1.00 46.47           N  
ATOM   1367  CA  ASN A 150     -20.627  -4.116 -11.943  1.00 51.24           C  
ATOM   1368  C   ASN A 150     -21.793  -3.889 -11.000  1.00 50.38           C  
ATOM   1369  O   ASN A 150     -22.043  -2.757 -10.568  1.00 49.43           O  
ATOM   1370  CB  ASN A 150     -21.135  -4.498 -13.334  1.00 52.77           C  
ATOM   1371  CG  ASN A 150     -22.134  -3.498 -13.884  1.00 51.30           C  
ATOM   1373  ND2 ASN A 150     -21.713  -2.244 -13.997  1.00 53.95           N  
ATOM   1372  OD1 ASN A 150     -23.273  -3.847 -14.194  1.00 48.17           O  
ATOM   1380  N   MET A 151     -22.481  -4.982 -10.666  1.00 52.19           N  
ATOM   1381  CA  MET A 151     -23.629  -4.921  -9.764  1.00 52.41           C  
ATOM   1382  C   MET A 151     -23.324  -4.195  -8.450  1.00 48.67           C  
ATOM   1383  O   MET A 151     -24.136  -3.404  -7.968  1.00 45.87           O  
ATOM   1384  CB  MET A 151     -24.158  -6.327  -9.477  1.00 50.23           C  
ATOM   1385  CG  MET A 151     -25.324  -6.367  -8.507  1.00 48.68           C  
ATOM   1386  SD  MET A 151     -26.016  -8.023  -8.385  1.00 57.72           S  
ATOM   1387  CE  MET A 151     -24.515  -8.974  -8.160  1.00 39.63           C  
ATOM   1393 LPD1 MET A 151     -26.434  -8.083  -7.853  1.00  0.00          LP  
ATOM   1394 LPD2 MET A 151     -26.344  -8.201  -8.952  1.00  0.00          LP  
ATOM   1399  N   PHE A 152     -22.151  -4.453  -7.880  1.00 46.85           N  
ATOM   1400  CA  PHE A 152     -21.775  -3.835  -6.606  1.00 48.07           C  
ATOM   1401  C   PHE A 152     -21.279  -2.392  -6.738  1.00 51.43           C  
ATOM   1402  O   PHE A 152     -21.837  -1.468  -6.130  1.00 55.65           O  
ATOM   1403  CB  PHE A 152     -20.731  -4.693  -5.886  1.00 48.68           C  
ATOM   1404  CG  PHE A 152     -21.325  -5.714  -4.963  1.00 56.18           C  
ATOM   1405  CD1 PHE A 152     -22.009  -6.805  -5.465  1.00 57.74           C  
ATOM   1406  CD2 PHE A 152     -21.202  -5.578  -3.589  1.00 59.34           C  
ATOM   1407  CE1 PHE A 152     -22.558  -7.738  -4.614  1.00 59.04           C  
ATOM   1408  CE2 PHE A 152     -21.749  -6.508  -2.732  1.00 60.55           C  
ATOM   1409  CZ  PHE A 152     -22.429  -7.585  -3.244  1.00 60.44           C  
ATOM   1419  N   THR A 153     -20.226  -2.212  -7.529  1.00 52.96           N  
ATOM   1420  CA  THR A 153     -19.604  -0.905  -7.710  1.00 56.06           C  
ATOM   1421  C   THR A 153     -20.578   0.153  -8.224  1.00 54.85           C  
ATOM   1422  O   THR A 153     -20.460   1.323  -7.862  1.00 58.57           O  
ATOM   1423  CB  THR A 153     -18.385  -0.972  -8.655  1.00 57.35           C  
ATOM   1425  CG2 THR A 153     -17.217  -1.663  -7.972  1.00 55.89           C  
ATOM   1424  OG1 THR A 153     -18.734  -1.695  -9.842  1.00 58.51           O  
ATOM   1433  N   SER A 154     -21.531  -0.252  -9.060  1.00 50.50           N  
ATOM   1434  CA  SER A 154     -22.526   0.697  -9.561  1.00 49.90           C  
ATOM   1435  C   SER A 154     -23.317   1.343  -8.425  1.00 53.91           C  
ATOM   1436  O   SER A 154     -23.279   2.565  -8.236  1.00 57.38           O  
ATOM   1437  CB  SER A 154     -23.486   0.022 -10.546  1.00 51.11           C  
ATOM   1438  OG  SER A 154     -22.825  -0.331 -11.748  1.00 59.53           O  
ATOM   1444  N   ILE A 155     -24.023   0.515  -7.662  1.00 51.80           N  
ATOM   1445  CA  ILE A 155     -24.876   1.019  -6.594  1.00 47.89           C  
ATOM   1446  C   ILE A 155     -24.073   1.635  -5.444  1.00 43.78           C  
ATOM   1447  O   ILE A 155     -24.539   2.573  -4.793  1.00 43.83           O  
ATOM   1448  CB  ILE A 155     -25.865  -0.058  -6.084  1.00 44.69           C  
ATOM   1449  CG1 ILE A 155     -26.955   0.583  -5.221  1.00 42.45           C  
ATOM   1450  CG2 ILE A 155     -25.131  -1.172  -5.342  1.00 44.57           C  
ATOM   1451  CD1 ILE A 155     -28.177  -0.290  -5.031  1.00 43.33           C  
ATOM   1463  N   PHE A 156     -22.866   1.128  -5.207  1.00 41.79           N  
ATOM   1464  CA  PHE A 156     -21.994   1.743  -4.209  1.00 48.07           C  
ATOM   1465  C   PHE A 156     -21.615   3.160  -4.644  1.00 54.09           C  
ATOM   1466  O   PHE A 156     -21.581   4.088  -3.829  1.00 53.17           O  
ATOM   1467  CB  PHE A 156     -20.736   0.903  -3.972  1.00 48.41           C  
ATOM   1468  CG  PHE A 156     -20.957  -0.302  -3.097  1.00 49.20           C  
ATOM   1469  CD1 PHE A 156     -22.230  -0.655  -2.678  1.00 51.97           C  
ATOM   1470  CD2 PHE A 156     -19.885  -1.074  -2.681  1.00 47.54           C  
ATOM   1471  CE1 PHE A 156     -22.428  -1.762  -1.871  1.00 49.57           C  
ATOM   1472  CE2 PHE A 156     -20.078  -2.179  -1.873  1.00 45.39           C  
ATOM   1473  CZ  PHE A 156     -21.351  -2.523  -1.468  1.00 44.57           C  
ATOM   1483  N   THR A 157     -21.339   3.317  -5.936  1.00 53.24           N  
ATOM   1484  CA  THR A 157     -21.007   4.621  -6.499  1.00 49.24           C  
ATOM   1485  C   THR A 157     -22.204   5.562  -6.406  1.00 49.02           C  
ATOM   1486  O   THR A 157     -22.045   6.750  -6.122  1.00 49.12           O  
ATOM   1487  CB  THR A 157     -20.546   4.509  -7.965  1.00 45.03           C  
ATOM   1489  CG2 THR A 157     -20.206   5.880  -8.531  1.00 45.78           C  
ATOM   1488  OG1 THR A 157     -19.385   3.673  -8.038  1.00 46.27           O  
ATOM   1497  N   LEU A 158     -23.398   5.027  -6.640  1.00 47.62           N  
ATOM   1498  CA  LEU A 158     -24.619   5.810  -6.465  1.00 49.48           C  
ATOM   1499  C   LEU A 158     -24.761   6.271  -5.016  1.00 54.80           C  
ATOM   1500  O   LEU A 158     -25.207   7.390  -4.747  1.00 57.98           O  
ATOM   1501  CB  LEU A 158     -25.845   4.998  -6.884  1.00 47.91           C  
ATOM   1502  CG  LEU A 158     -25.958   4.667  -8.372  1.00 45.06           C  
ATOM   1503  CD1 LEU A 158     -27.170   3.791  -8.619  1.00 48.32           C  
ATOM   1504  CD2 LEU A 158     -26.036   5.939  -9.203  1.00 39.15           C  
ATOM   1516  N   CYS A 159     -24.371   5.400  -4.088  1.00 53.20           N  
ATOM   1517  CA  CYS A 159     -24.384   5.736  -2.669  1.00 54.61           C  
ATOM   1518  C   CYS A 159     -23.447   6.890  -2.351  1.00 52.70           C  
ATOM   1519  O   CYS A 159     -23.854   7.882  -1.744  1.00 52.39           O  
ATOM   1520  CB  CYS A 159     -24.003   4.525  -1.823  1.00 54.15           C  
ATOM   1521  SG  CYS A 159     -25.378   3.432  -1.492  1.00 72.65           S  
ATOM   1526 LPG1 CYS A 159     -25.861   3.771  -1.157  1.00  0.00          LP  
ATOM   1527 LPG2 CYS A 159     -25.629   3.200  -2.079  1.00  0.00          LP  
ATOM   1529  N   THR A 160     -22.189   6.750  -2.757  1.00 53.45           N  
ATOM   1530  CA  THR A 160     -21.196   7.794  -2.530  1.00 56.65           C  
ATOM   1531  C   THR A 160     -21.607   9.100  -3.207  1.00 56.42           C  
ATOM   1532  O   THR A 160     -21.271  10.186  -2.735  1.00 59.05           O  
ATOM   1533  CB  THR A 160     -19.807   7.362  -3.026  1.00 58.75           C  
ATOM   1535  CG2 THR A 160     -19.346   6.123  -2.279  1.00 58.36           C  
ATOM   1534  OG1 THR A 160     -19.865   7.070  -4.428  1.00 57.77           O  
ATOM   1543  N   MET A 161     -22.343   8.987  -4.308  1.00 50.66           N  
ATOM   1544  CA  MET A 161     -22.867  10.157  -5.004  1.00 50.81           C  
ATOM   1545  C   MET A 161     -23.959  10.849  -4.197  1.00 51.27           C  
ATOM   1546  O   MET A 161     -23.989  12.076  -4.106  1.00 50.26           O  
ATOM   1547  CB  MET A 161     -23.385   9.774  -6.392  1.00 50.40           C  
ATOM   1548  CG  MET A 161     -22.416  10.112  -7.509  1.00 48.06           C  
ATOM   1549  SD  MET A 161     -22.691   9.203  -9.042  1.00 61.40           S  
ATOM   1550  CE  MET A 161     -24.228   9.921  -9.609  1.00 59.83           C  
ATOM   1556 LPD1 MET A 161     -22.189   9.308  -9.487  1.00  0.00          LP  
ATOM   1557 LPD2 MET A 161     -22.756   8.537  -8.927  1.00  0.00          LP  
ATOM   1562  N   SER A 162     -24.855  10.058  -3.609  1.00 52.86           N  
ATOM   1563  CA  SER A 162     -25.913  10.610  -2.766  1.00 53.25           C  
ATOM   1564  C   SER A 162     -25.333  11.268  -1.515  1.00 47.50           C  
ATOM   1565  O   SER A 162     -25.781  12.342  -1.098  1.00 47.85           O  
ATOM   1566  CB  SER A 162     -26.924   9.527  -2.385  1.00 54.16           C  
ATOM   1567  OG  SER A 162     -27.643   9.079  -3.522  1.00 54.07           O  
ATOM   1573  N   VAL A 163     -24.332  10.621  -0.925  1.00 41.76           N  
ATOM   1574  CA  VAL A 163     -23.650  11.165   0.242  1.00 45.32           C  
ATOM   1575  C   VAL A 163     -22.940  12.474  -0.098  1.00 54.48           C  
ATOM   1576  O   VAL A 163     -23.067  13.462   0.625  1.00 57.85           O  
ATOM   1577  CB  VAL A 163     -22.631  10.163   0.823  1.00 42.47           C  
ATOM   1578  CG1 VAL A 163     -21.704  10.851   1.816  1.00 45.34           C  
ATOM   1579  CG2 VAL A 163     -23.351   8.994   1.480  1.00 40.14           C  
ATOM   1589  N   ASP A 164     -22.201  12.476  -1.204  1.00 52.87           N  
ATOM   1590  CA  ASP A 164     -21.470  13.662  -1.636  1.00 55.05           C  
ATOM   1591  C   ASP A 164     -22.418  14.814  -1.962  1.00 54.55           C  
ATOM   1592  O   ASP A 164     -22.108  15.980  -1.705  1.00 50.73           O  
ATOM   1593  CB  ASP A 164     -20.591  13.338  -2.845  1.00 56.89           C  
ATOM   1594  CG  ASP A 164     -19.780  14.530  -3.313  1.00 63.98           C  
ATOM   1595  OD1 ASP A 164     -18.856  14.944  -2.581  1.00 67.73           O  
ATOM   1596  OD2 ASP A 164     -20.058  15.043  -4.417  1.00 66.45           O1-
ATOM   1601  N   ARG A 165     -23.575  14.478  -2.524  1.00 50.53           N  
ATOM   1602  CA  ARG A 165     -24.602  15.465  -2.819  1.00 50.56           C  
ATOM   1603  C   ARG A 165     -25.106  16.077  -1.518  1.00 54.62           C  
ATOM   1604  O   ARG A 165     -25.172  17.306  -1.365  1.00 59.16           O  
ATOM   1605  CB  ARG A 165     -25.759  14.802  -3.571  1.00 50.00           C  
ATOM   1606  CG  ARG A 165     -26.375  15.657  -4.663  1.00 56.42           C  
ATOM   1607  CD  ARG A 165     -25.344  16.039  -5.715  1.00 58.64           C  
ATOM   1608  NE  ARG A 165     -25.055  17.472  -5.703  1.00 61.03           N  
ATOM   1609  CZ  ARG A 165     -23.833  17.990  -5.761  1.00 65.24           C  
ATOM   1610  NH1 ARG A 165     -22.775  17.193  -5.835  1.00 63.75           N1+
ATOM   1611  NH2 ARG A 165     -23.667  19.306  -5.745  1.00 71.80           N  
ATOM   1625  N   TYR A 166     -25.448  15.202  -0.577  1.00 55.15           N  
ATOM   1626  CA  TYR A 166     -25.913  15.610   0.749  1.00 55.37           C  
ATOM   1627  C   TYR A 166     -24.915  16.527   1.456  1.00 54.69           C  
ATOM   1628  O   TYR A 166     -25.306  17.497   2.102  1.00 47.85           O  
ATOM   1629  CB  TYR A 166     -26.205  14.374   1.605  1.00 52.69           C  
ATOM   1630  CG  TYR A 166     -26.163  14.639   3.093  1.00 55.64           C  
ATOM   1631  CD1 TYR A 166     -27.196  15.314   3.726  1.00 60.90           C  
ATOM   1632  CD2 TYR A 166     -25.088  14.211   3.865  1.00 53.50           C  
ATOM   1633  CE1 TYR A 166     -27.161  15.561   5.083  1.00 62.17           C  
ATOM   1634  CE2 TYR A 166     -25.044  14.452   5.225  1.00 55.94           C  
ATOM   1635  CZ  TYR A 166     -26.084  15.128   5.829  1.00 62.42           C  
ATOM   1636  OH  TYR A 166     -26.042  15.370   7.182  1.00 69.28           O  
ATOM   1646  N   ILE A 167     -23.631  16.206   1.333  1.00 56.90           N  
ATOM   1647  CA  ILE A 167     -22.574  17.014   1.928  1.00 56.46           C  
ATOM   1648  C   ILE A 167     -22.498  18.378   1.257  1.00 58.13           C  
ATOM   1649  O   ILE A 167     -22.502  19.412   1.928  1.00 52.60           O  
ATOM   1650  CB  ILE A 167     -21.204  16.326   1.795  1.00 51.58           C  
ATOM   1651  CG1 ILE A 167     -21.149  15.076   2.677  1.00 50.35           C  
ATOM   1652  CG2 ILE A 167     -20.086  17.286   2.166  1.00 51.43           C  
ATOM   1653  CD1 ILE A 167     -19.902  14.250   2.480  1.00 48.88           C  
ATOM   1665  N   ALA A 168     -22.430  18.366  -0.072  1.00 60.92           N  
ATOM   1666  CA  ALA A 168     -22.315  19.586  -0.865  1.00 53.73           C  
ATOM   1667  C   ALA A 168     -23.446  20.556  -0.555  1.00 65.13           C  
ATOM   1668  O   ALA A 168     -23.249  21.771  -0.515  1.00 71.24           O  
ATOM   1669  CB  ALA A 168     -22.308  19.250  -2.346  1.00 41.02           C  
ATOM   1675  N   VAL A 169     -24.635  20.014  -0.330  1.00 67.77           N  
ATOM   1676  CA  VAL A 169     -25.789  20.862  -0.061  1.00 71.16           C  
ATOM   1677  C   VAL A 169     -25.906  21.294   1.403  1.00 76.04           C  
ATOM   1678  O   VAL A 169     -26.042  22.481   1.699  1.00 86.20           O  
ATOM   1679  CB  VAL A 169     -27.097  20.178  -0.491  1.00 72.06           C  
ATOM   1680  CG1 VAL A 169     -28.289  20.980  -0.017  1.00 76.03           C  
ATOM   1681  CG2 VAL A 169     -27.133  20.001  -2.000  1.00 73.05           C  
ATOM   1691  N   CYS A 170     -25.853  20.328   2.315  1.00 70.07           N  
ATOM   1692  CA  CYS A 170     -26.153  20.587   3.723  1.00 68.86           C  
ATOM   1693  C   CYS A 170     -24.962  21.060   4.560  1.00 64.38           C  
ATOM   1694  O   CYS A 170     -25.142  21.545   5.678  1.00 61.37           O  
ATOM   1695  CB  CYS A 170     -26.794  19.355   4.366  1.00 68.53           C  
ATOM   1696  SG  CYS A 170     -28.371  18.875   3.624  1.00 99.56           S  
ATOM   1701 LPG1 CYS A 170     -28.814  19.386   3.684  1.00  0.00          LP  
ATOM   1702 LPG2 CYS A 170     -28.278  18.732   2.967  1.00  0.00          LP  
ATOM   1704  N   HIS A 171     -23.751  20.918   4.029  1.00 60.81           N  
ATOM   1705  CA  HIS A 171     -22.559  21.362   4.752  1.00 62.67           C  
ATOM   1706  C   HIS A 171     -21.529  22.032   3.846  1.00 58.44           C  
ATOM   1707  O   HIS A 171     -20.429  21.511   3.683  1.00 54.01           O  
ATOM   1708  CB  HIS A 171     -21.903  20.183   5.476  1.00 66.33           C  
ATOM   1709  CG  HIS A 171     -22.768  19.555   6.526  1.00 72.94           C  
ATOM   1711  CD2 HIS A 171     -23.333  18.332   6.601  1.00 73.90           C  
ATOM   1710  ND1 HIS A 171     -23.127  20.218   7.680  1.00 78.51           N  
ATOM   1712  CE1 HIS A 171     -23.886  19.426   8.421  1.00 79.43           C  
ATOM   1713  NE2 HIS A 171     -24.025  18.270   7.783  1.00 78.53           N  
ATOM   1721  N   PRO A 172     -21.869  23.207   3.287  1.00 57.34           N  
ATOM   1722  CA  PRO A 172     -21.022  23.899   2.303  1.00 60.80           C  
ATOM   1723  C   PRO A 172     -19.625  24.251   2.822  1.00 63.88           C  
ATOM   1724  O   PRO A 172     -18.629  24.034   2.119  1.00 64.09           O  
ATOM   1725  CB  PRO A 172     -21.810  25.179   2.000  1.00 60.21           C  
ATOM   1726  CG  PRO A 172     -22.688  25.380   3.190  1.00 59.81           C  
ATOM   1727  CD  PRO A 172     -23.054  24.004   3.648  1.00 54.73           C  
ATOM   1735  N   VAL A 173     -19.557  24.786   4.037  1.00 65.39           N  
ATOM   1736  CA  VAL A 173     -18.285  25.175   4.634  1.00 69.03           C  
ATOM   1737  C   VAL A 173     -17.389  23.956   4.841  1.00 69.92           C  
ATOM   1738  O   VAL A 173     -16.189  24.003   4.573  1.00 69.36           O  
ATOM   1739  CB  VAL A 173     -18.486  25.910   5.972  1.00 69.33           C  
ATOM   1740  CG1 VAL A 173     -17.169  26.496   6.455  1.00 56.98           C  
ATOM   1741  CG2 VAL A 173     -19.535  27.003   5.824  1.00 67.08           C  
ATOM   1751  N   LYS A 174     -17.975  22.863   5.316  1.00 71.33           N  
ATOM   1752  CA  LYS A 174     -17.243  21.607   5.427  1.00 72.12           C  
ATOM   1753  C   LYS A 174     -17.016  21.003   4.050  1.00 70.21           C  
ATOM   1754  O   LYS A 174     -16.024  20.310   3.827  1.00 70.44           O  
ATOM   1755  CB  LYS A 174     -17.995  20.610   6.306  1.00 72.81           C  
ATOM   1756  CG  LYS A 174     -17.717  20.751   7.786  1.00 77.93           C  
ATOM   1757  CD  LYS A 174     -18.667  19.879   8.581  1.00 80.51           C  
ATOM   1758  CE  LYS A 174     -18.787  20.368  10.007  1.00 81.57           C  
ATOM   1759  NZ  LYS A 174     -20.166  20.187  10.539  1.00 79.27           N1+
ATOM   1773  N   ALA A 175     -17.941  21.267   3.132  1.00 70.07           N  
ATOM   1774  CA  ALA A 175     -17.859  20.716   1.782  1.00 72.57           C  
ATOM   1775  C   ALA A 175     -16.615  21.193   1.051  1.00 79.77           C  
ATOM   1776  O   ALA A 175     -15.933  20.403   0.404  1.00 75.24           O  
ATOM   1777  CB  ALA A 175     -19.106  21.057   0.977  1.00 67.25           C  
ATOM   1783  N   LEU A 176     -16.314  22.485   1.159  1.00 90.60           N  
ATOM   1784  CA  LEU A 176     -15.177  23.045   0.429  1.00 99.47           C  
ATOM   1785  C   LEU A 176     -13.831  22.428   0.825  1.00107.20           C  
ATOM   1786  O   LEU A 176     -12.860  22.507   0.072  1.00111.09           O  
ATOM   1787  CB  LEU A 176     -15.140  24.574   0.553  1.00103.68           C  
ATOM   1788  CG  LEU A 176     -14.937  25.219   1.926  1.00108.44           C  
ATOM   1789  CD1 LEU A 176     -13.460  25.450   2.227  1.00112.82           C  
ATOM   1790  CD2 LEU A 176     -15.716  26.523   2.022  1.00108.44           C  
ATOM   1802  N   ASP A 177     -13.778  21.808   2.000  1.00110.95           N  
ATOM   1803  CA  ASP A 177     -12.545  21.192   2.482  1.00115.55           C  
ATOM   1804  C   ASP A 177     -12.244  19.835   1.842  1.00112.40           C  
ATOM   1805  O   ASP A 177     -11.182  19.648   1.249  1.00114.79           O  
ATOM   1806  CB  ASP A 177     -12.558  21.064   4.008  1.00121.04           C  
ATOM   1807  CG  ASP A 177     -11.846  22.214   4.695  1.00128.52           C  
ATOM   1808  OD1 ASP A 177     -11.393  22.032   5.846  1.00131.23           O  
ATOM   1809  OD2 ASP A 177     -11.734  23.297   4.083  1.00131.12           O1-
ATOM   1814  N   PHE A 178     -13.174  18.891   1.961  1.00106.59           N  
ATOM   1815  CA  PHE A 178     -12.905  17.521   1.524  1.00103.15           C  
ATOM   1816  C   PHE A 178     -13.619  17.076   0.242  1.00 91.91           C  
ATOM   1817  O   PHE A 178     -13.561  15.899  -0.118  1.00 87.84           O  
ATOM   1818  CB  PHE A 178     -13.168  16.522   2.660  1.00108.59           C  
ATOM   1819  CG  PHE A 178     -14.569  16.563   3.201  1.00112.63           C  
ATOM   1820  CD1 PHE A 178     -15.595  15.892   2.555  1.00113.03           C  
ATOM   1821  CD2 PHE A 178     -14.857  17.257   4.364  1.00117.18           C  
ATOM   1822  CE1 PHE A 178     -16.882  15.924   3.051  1.00113.87           C  
ATOM   1823  CE2 PHE A 178     -16.145  17.291   4.867  1.00117.42           C  
ATOM   1824  CZ  PHE A 178     -17.159  16.624   4.209  1.00115.28           C  
ATOM   1834  N   ARG A 179     -14.284  17.999  -0.449  1.00 86.42           N  
ATOM   1835  CA  ARG A 179     -14.905  17.659  -1.732  1.00 78.67           C  
ATOM   1836  C   ARG A 179     -13.943  17.841  -2.902  1.00 82.11           C  
ATOM   1837  O   ARG A 179     -14.365  18.089  -4.031  1.00 83.40           O  
ATOM   1838  CB  ARG A 179     -16.195  18.447  -1.976  1.00 71.88           C  
ATOM   1839  CG  ARG A 179     -17.397  17.922  -1.211  1.00 67.75           C  
ATOM   1840  CD  ARG A 179     -18.687  18.589  -1.665  1.00 67.74           C  
ATOM   1841  NE  ARG A 179     -19.331  17.879  -2.770  1.00 65.83           N  
ATOM   1842  CZ  ARG A 179     -19.216  18.216  -4.051  1.00 63.16           C  
ATOM   1843  NH1 ARG A 179     -18.473  19.257  -4.403  1.00 61.41           N1+
ATOM   1844  NH2 ARG A 179     -19.844  17.511  -4.981  1.00 60.32           N  
ATOM   1858  N   THR A 180     -12.650  17.723  -2.621  1.00 83.72           N  
ATOM   1859  CA  THR A 180     -11.638  17.687  -3.667  1.00 83.09           C  
ATOM   1860  C   THR A 180     -11.784  16.370  -4.426  1.00 77.06           C  
ATOM   1861  O   THR A 180     -12.134  15.349  -3.833  1.00 72.64           O  
ATOM   1862  CB  THR A 180     -10.221  17.815  -3.068  1.00 90.15           C  
ATOM   1864  CG2 THR A 180     -10.051  16.866  -1.891  1.00 88.73           C  
ATOM   1863  OG1 THR A 180      -9.239  17.516  -4.067  1.00 95.30           O  
ATOM   1872  N   PRO A 181     -11.538  16.389  -5.747  1.00 78.02           N  
ATOM   1873  CA  PRO A 181     -11.721  15.184  -6.569  1.00 77.30           C  
ATOM   1874  C   PRO A 181     -10.806  14.020  -6.179  1.00 79.33           C  
ATOM   1875  O   PRO A 181     -11.131  12.867  -6.479  1.00 80.84           O  
ATOM   1876  CB  PRO A 181     -11.397  15.672  -7.988  1.00 75.75           C  
ATOM   1877  CG  PRO A 181     -10.598  16.916  -7.799  1.00 74.62           C  
ATOM   1878  CD  PRO A 181     -11.142  17.551  -6.560  1.00 75.58           C  
ATOM   1886  N   ARG A 182      -9.688  14.312  -5.520  1.00 80.49           N  
ATOM   1887  CA  ARG A 182      -8.786  13.253  -5.077  1.00 83.11           C  
ATOM   1888  C   ARG A 182      -9.466  12.359  -4.045  1.00 79.55           C  
ATOM   1889  O   ARG A 182      -9.242  11.149  -4.016  1.00 82.27           O  
ATOM   1890  CB  ARG A 182      -7.475  13.822  -4.523  1.00 90.83           C  
ATOM   1891  CG  ARG A 182      -7.614  14.628  -3.244  1.00 99.14           C  
ATOM   1892  CD  ARG A 182      -6.269  14.816  -2.567  1.00108.12           C  
ATOM   1893  NE  ARG A 182      -5.254  15.285  -3.506  1.00115.81           N  
ATOM   1894  CZ  ARG A 182      -3.983  15.498  -3.188  1.00122.36           C  
ATOM   1895  NH1 ARG A 182      -3.561  15.288  -1.949  1.00125.52           N1+
ATOM   1896  NH2 ARG A 182      -3.131  15.923  -4.111  1.00124.55           N  
ATOM   1910  N   ASN A 183     -10.306  12.960  -3.206  1.00 74.97           N  
ATOM   1911  CA  ASN A 183     -11.078  12.207  -2.228  1.00 72.35           C  
ATOM   1912  C   ASN A 183     -12.097  11.310  -2.914  1.00 69.00           C  
ATOM   1913  O   ASN A 183     -12.354  10.191  -2.470  1.00 70.39           O  
ATOM   1914  CB  ASN A 183     -11.777  13.151  -1.248  1.00 71.09           C  
ATOM   1915  CG  ASN A 183     -10.810  13.802  -0.278  1.00 74.23           C  
ATOM   1917  ND2 ASN A 183     -11.349  14.505   0.710  1.00 77.84           N  
ATOM   1916  OD1 ASN A 183      -9.594  13.675  -0.416  1.00 75.79           O  
ATOM   1924  N   ALA A 184     -12.672  11.809  -4.004  1.00 63.72           N  
ATOM   1925  CA  ALA A 184     -13.603  11.025  -4.802  1.00 60.16           C  
ATOM   1926  C   ALA A 184     -12.883   9.826  -5.407  1.00 64.55           C  
ATOM   1927  O   ALA A 184     -13.428   8.722  -5.459  1.00 65.64           O  
ATOM   1928  CB  ALA A 184     -14.222  11.884  -5.890  1.00 52.56           C  
ATOM   1934  N   LYS A 185     -11.650  10.049  -5.854  1.00 67.09           N  
ATOM   1935  CA  LYS A 185     -10.820   8.967  -6.379  1.00 69.46           C  
ATOM   1936  C   LYS A 185     -10.520   7.926  -5.298  1.00 66.77           C  
ATOM   1937  O   LYS A 185     -10.592   6.718  -5.547  1.00 63.98           O  
ATOM   1938  CB  LYS A 185      -9.524   9.528  -6.974  1.00 74.74           C  
ATOM   1939  CG  LYS A 185      -9.737  10.291  -8.275  1.00 79.39           C  
ATOM   1940  CD  LYS A 185      -8.665  11.348  -8.511  1.00 88.48           C  
ATOM   1941  CE  LYS A 185      -7.301  10.731  -8.771  1.00 95.58           C  
ATOM   1942  NZ  LYS A 185      -6.311  11.764  -9.189  1.00102.10           N1+
ATOM   1956  N   ILE A 186     -10.202   8.404  -4.099  1.00 64.39           N  
ATOM   1957  CA  ILE A 186      -9.927   7.529  -2.960  1.00 63.17           C  
ATOM   1958  C   ILE A 186     -11.132   6.656  -2.611  1.00 61.01           C  
ATOM   1959  O   ILE A 186     -11.013   5.435  -2.469  1.00 60.74           O  
ATOM   1960  CB  ILE A 186      -9.512   8.343  -1.715  1.00 61.53           C  
ATOM   1961  CG1 ILE A 186      -8.145   8.993  -1.936  1.00 58.86           C  
ATOM   1962  CG2 ILE A 186      -9.477   7.457  -0.481  1.00 64.16           C  
ATOM   1963  CD1 ILE A 186      -7.662   9.814  -0.762  1.00 60.22           C  
ATOM   1975  N   VAL A 187     -12.295   7.288  -2.478  1.00 59.38           N  
ATOM   1976  CA  VAL A 187     -13.519   6.570  -2.144  1.00 61.05           C  
ATOM   1977  C   VAL A 187     -13.928   5.618  -3.274  1.00 58.69           C  
ATOM   1978  O   VAL A 187     -14.538   4.577  -3.028  1.00 60.91           O  
ATOM   1979  CB  VAL A 187     -14.666   7.543  -1.782  1.00 62.34           C  
ATOM   1980  CG1 VAL A 187     -15.933   6.782  -1.433  1.00 62.54           C  
ATOM   1981  CG2 VAL A 187     -14.253   8.427  -0.615  1.00 62.88           C  
ATOM   1991  N   ASN A 188     -13.575   5.966  -4.508  1.00 53.23           N  
ATOM   1992  CA  ASN A 188     -13.766   5.050  -5.632  1.00 52.11           C  
ATOM   1993  C   ASN A 188     -12.896   3.800  -5.488  1.00 56.02           C  
ATOM   1994  O   ASN A 188     -13.356   2.670  -5.710  1.00 53.80           O  
ATOM   1995  CB  ASN A 188     -13.478   5.752  -6.960  1.00 50.26           C  
ATOM   1996  CG  ASN A 188     -14.685   6.491  -7.503  1.00 48.47           C  
ATOM   1998  ND2 ASN A 188     -14.540   7.071  -8.690  1.00 46.78           N  
ATOM   1997  OD1 ASN A 188     -15.735   6.544  -6.863  1.00 48.28           O  
ATOM   2005  N   VAL A 189     -11.637   4.012  -5.115  1.00 58.96           N  
ATOM   2006  CA  VAL A 189     -10.725   2.907  -4.836  1.00 62.45           C  
ATOM   2007  C   VAL A 189     -11.296   1.992  -3.754  1.00 62.89           C  
ATOM   2008  O   VAL A 189     -11.364   0.771  -3.928  1.00 65.40           O  
ATOM   2009  CB  VAL A 189      -9.338   3.415  -4.397  1.00 64.83           C  
ATOM   2010  CG1 VAL A 189      -8.487   2.266  -3.877  1.00 64.09           C  
ATOM   2011  CG2 VAL A 189      -8.643   4.127  -5.548  1.00 66.53           C  
ATOM   2021  N   CYS A 190     -11.718   2.594  -2.643  1.00 60.27           N  
ATOM   2022  CA  CYS A 190     -12.305   1.840  -1.538  1.00 62.30           C  
ATOM   2023  C   CYS A 190     -13.552   1.073  -1.976  1.00 62.34           C  
ATOM   2024  O   CYS A 190     -13.776  -0.060  -1.544  1.00 62.36           O  
ATOM   2025  CB  CYS A 190     -12.637   2.768  -0.369  1.00 61.76           C  
ATOM   2026  SG  CYS A 190     -11.190   3.555   0.376  1.00 83.70           S  
ATOM   2031 LPG1 CYS A 190     -10.769   3.077   0.612  1.00  0.00          LP  
ATOM   2032 LPG2 CYS A 190     -10.869   3.928  -0.092  1.00  0.00          LP  
ATOM   2034  N   ASN A 191     -14.355   1.705  -2.828  1.00 59.14           N  
ATOM   2035  CA  ASN A 191     -15.506   1.062  -3.447  1.00 56.56           C  
ATOM   2036  C   ASN A 191     -15.059  -0.224  -4.126  1.00 54.81           C  
ATOM   2037  O   ASN A 191     -15.619  -1.298  -3.884  1.00 55.74           O  
ATOM   2038  CB  ASN A 191     -16.148   2.006  -4.472  1.00 55.34           C  
ATOM   2039  CG  ASN A 191     -17.442   1.462  -5.061  1.00 56.00           C  
ATOM   2041  ND2 ASN A 191     -18.225   2.349  -5.666  1.00 46.01           N  
ATOM   2040  OD1 ASN A 191     -17.731   0.268  -4.985  1.00 61.63           O  
ATOM   2048  N   TRP A 192     -14.032  -0.113  -4.960  1.00 55.13           N  
ATOM   2049  CA  TRP A 192     -13.523  -1.274  -5.681  1.00 54.94           C  
ATOM   2050  C   TRP A 192     -12.911  -2.346  -4.778  1.00 54.67           C  
ATOM   2051  O   TRP A 192     -12.891  -3.523  -5.138  1.00 56.89           O  
ATOM   2052  CB  TRP A 192     -12.538  -0.847  -6.769  1.00 60.78           C  
ATOM   2053  CG  TRP A 192     -13.229  -0.346  -7.996  1.00 62.48           C  
ATOM   2054  CD1 TRP A 192     -13.519   0.950  -8.304  1.00 63.09           C  
ATOM   2055  CD2 TRP A 192     -13.737  -1.139  -9.075  1.00 62.79           C  
ATOM   2057  CE2 TRP A 192     -14.315  -0.257 -10.007  1.00 62.79           C  
ATOM   2058  CE3 TRP A 192     -13.754  -2.512  -9.345  1.00 59.88           C  
ATOM   2056  NE1 TRP A 192     -14.169   1.014  -9.513  1.00 63.55           N  
ATOM   2059  CZ2 TRP A 192     -14.905  -0.699 -11.189  1.00 62.27           C  
ATOM   2060  CZ3 TRP A 192     -14.339  -2.950 -10.518  1.00 58.25           C  
ATOM   2061  CH2 TRP A 192     -14.907  -2.046 -11.425  1.00 61.44           C  
ATOM   2072  N   ILE A 193     -12.421  -1.947  -3.608  1.00 53.41           N  
ATOM   2073  CA  ILE A 193     -11.870  -2.912  -2.655  1.00 55.56           C  
ATOM   2074  C   ILE A 193     -12.976  -3.695  -1.937  1.00 61.02           C  
ATOM   2075  O   ILE A 193     -12.944  -4.937  -1.871  1.00 65.73           O  
ATOM   2076  CB  ILE A 193     -10.950  -2.224  -1.627  1.00 54.81           C  
ATOM   2077  CG1 ILE A 193      -9.779  -1.542  -2.339  1.00 54.67           C  
ATOM   2078  CG2 ILE A 193     -10.438  -3.232  -0.611  1.00 54.57           C  
ATOM   2079  CD1 ILE A 193      -8.830  -0.820  -1.408  1.00 56.56           C  
ATOM   2091  N   LEU A 194     -13.950  -2.965  -1.402  1.00 60.76           N  
ATOM   2092  CA  LEU A 194     -15.126  -3.582  -0.797  1.00 62.39           C  
ATOM   2093  C   LEU A 194     -15.778  -4.532  -1.787  1.00 62.18           C  
ATOM   2094  O   LEU A 194     -16.147  -5.652  -1.438  1.00 62.99           O  
ATOM   2095  CB  LEU A 194     -16.140  -2.521  -0.368  1.00 67.22           C  
ATOM   2096  CG  LEU A 194     -16.076  -2.010   1.071  1.00 77.36           C  
ATOM   2097  CD1 LEU A 194     -14.785  -1.247   1.331  1.00 84.94           C  
ATOM   2098  CD2 LEU A 194     -17.292  -1.146   1.380  1.00 74.35           C  
ATOM   2110  N   SER A 195     -15.910  -4.079  -3.029  1.00 61.11           N  
ATOM   2111  CA  SER A 195     -16.461  -4.922  -4.079  1.00 60.44           C  
ATOM   2112  C   SER A 195     -15.524  -6.077  -4.419  1.00 62.86           C  
ATOM   2113  O   SER A 195     -15.966  -7.112  -4.910  1.00 60.51           O  
ATOM   2114  CB  SER A 195     -16.770  -4.099  -5.329  1.00 54.02           C  
ATOM   2115  OG  SER A 195     -17.834  -3.197  -5.085  1.00 51.24           O  
ATOM   2121  N   SER A 196     -14.232  -5.900  -4.159  1.00 62.36           N  
ATOM   2122  CA  SER A 196     -13.271  -6.975  -4.380  1.00 60.54           C  
ATOM   2123  C   SER A 196     -13.502  -8.101  -3.386  1.00 63.18           C  
ATOM   2124  O   SER A 196     -13.276  -9.273  -3.698  1.00 65.72           O  
ATOM   2125  CB  SER A 196     -11.828  -6.468  -4.284  1.00 63.86           C  
ATOM   2126  OG  SER A 196     -11.555  -5.508  -5.288  1.00 68.13           O  
ATOM   2132  N   ALA A 197     -13.964  -7.737  -2.191  1.00 64.85           N  
ATOM   2133  CA  ALA A 197     -14.281  -8.732  -1.163  1.00 66.16           C  
ATOM   2134  C   ALA A 197     -15.298  -9.785  -1.626  1.00 67.06           C  
ATOM   2135  O   ALA A 197     -15.263 -10.925  -1.165  1.00 63.62           O  
ATOM   2136  CB  ALA A 197     -14.759  -8.052   0.114  1.00 63.66           C  
ATOM   2142  N   ILE A 198     -16.201  -9.405  -2.528  1.00 71.75           N  
ATOM   2143  CA  ILE A 198     -17.167 -10.358  -3.077  1.00 74.72           C  
ATOM   2144  C   ILE A 198     -16.762 -10.842  -4.473  1.00 74.54           C  
ATOM   2145  O   ILE A 198     -17.006 -11.992  -4.841  1.00 74.55           O  
ATOM   2146  CB  ILE A 198     -18.613  -9.791  -3.098  1.00 93.50           C  
ATOM   2147  CG1 ILE A 198     -19.588 -10.835  -3.651  1.00 89.58           C  
ATOM   2148  CG2 ILE A 198     -18.676  -8.504  -3.907  1.00 94.96           C  
ATOM   2149  CD1 ILE A 198     -21.002 -10.673  -3.184  1.00 89.78           C  
ATOM   2161  N   GLY A 199     -16.113  -9.965  -5.232  1.00 73.54           N  
ATOM   2162  CA  GLY A 199     -15.757 -10.249  -6.610  1.00 70.69           C  
ATOM   2163  C   GLY A 199     -14.636 -11.254  -6.765  1.00 72.39           C  
ATOM   2164  O   GLY A 199     -14.675 -12.099  -7.661  1.00 70.78           O  
ATOM   2168  N   LEU A 200     -13.628 -11.164  -5.901  1.00 72.01           N  
ATOM   2169  CA  LEU A 200     -12.499 -12.090  -5.974  1.00 73.80           C  
ATOM   2170  C   LEU A 200     -12.874 -13.563  -5.738  1.00 73.93           C  
ATOM   2171  O   LEU A 200     -12.532 -14.414  -6.557  1.00 74.50           O  
ATOM   2172  CB  LEU A 200     -11.339 -11.647  -5.068  1.00 75.73           C  
ATOM   2173  CG  LEU A 200     -10.645 -10.342  -5.461  1.00 74.14           C  
ATOM   2174  CD1 LEU A 200      -9.328 -10.185  -4.715  1.00 73.92           C  
ATOM   2175  CD2 LEU A 200     -10.429 -10.273  -6.967  1.00 74.83           C  
ATOM   2187  N   PRO A 201     -13.584 -13.872  -4.632  1.00 72.15           N  
ATOM   2188  CA  PRO A 201     -13.958 -15.279  -4.442  1.00 72.40           C  
ATOM   2189  C   PRO A 201     -14.881 -15.795  -5.546  1.00 68.92           C  
ATOM   2190  O   PRO A 201     -14.821 -16.974  -5.896  1.00 70.59           O  
ATOM   2191  CB  PRO A 201     -14.693 -15.272  -3.095  1.00 69.89           C  
ATOM   2192  CG  PRO A 201     -15.127 -13.862  -2.899  1.00 65.73           C  
ATOM   2193  CD  PRO A 201     -14.048 -13.033  -3.511  1.00 67.67           C  
ATOM   2201  N   VAL A 202     -15.720 -14.916  -6.083  1.00 64.07           N  
ATOM   2202  CA  VAL A 202     -16.581 -15.268  -7.206  1.00 66.74           C  
ATOM   2203  C   VAL A 202     -15.735 -15.636  -8.426  1.00 68.87           C  
ATOM   2204  O   VAL A 202     -16.071 -16.553  -9.177  1.00 69.52           O  
ATOM   2205  CB  VAL A 202     -17.571 -14.122  -7.538  1.00 42.47           C  
ATOM   2206  CG1 VAL A 202     -17.888 -14.070  -9.028  1.00 42.48           C  
ATOM   2207  CG2 VAL A 202     -18.844 -14.270  -6.714  1.00 34.84           C  
ATOM   2217  N   MET A 203     -14.622 -14.933  -8.600  1.00 68.64           N  
ATOM   2218  CA  MET A 203     -13.703 -15.223  -9.694  1.00 67.37           C  
ATOM   2219  C   MET A 203     -12.999 -16.559  -9.465  1.00 66.49           C  
ATOM   2220  O   MET A 203     -12.695 -17.280 -10.413  1.00 66.69           O  
ATOM   2221  CB  MET A 203     -12.678 -14.099  -9.843  1.00 70.04           C  
ATOM   2222  CG  MET A 203     -12.036 -14.020 -11.218  1.00 70.70           C  
ATOM   2223  SD  MET A 203     -10.890 -12.638 -11.364  1.00103.35           S  
ATOM   2224  CE  MET A 203      -9.663 -13.092 -10.140  1.00 85.88           C  
ATOM   2230 LPD1 MET A 203     -10.621 -12.601 -11.986  1.00  0.00          LP  
ATOM   2231 LPD2 MET A 203     -11.189 -12.048 -11.211  1.00  0.00          LP  
ATOM   2236  N   PHE A 204     -12.749 -16.885  -8.200  1.00 67.67           N  
ATOM   2237  CA  PHE A 204     -12.117 -18.150  -7.838  1.00 68.44           C  
ATOM   2238  C   PHE A 204     -13.074 -19.326  -8.005  1.00 68.22           C  
ATOM   2239  O   PHE A 204     -12.696 -20.380  -8.516  1.00 74.36           O  
ATOM   2240  CB  PHE A 204     -11.616 -18.107  -6.393  1.00 71.06           C  
ATOM   2241  CG  PHE A 204     -10.256 -17.485  -6.235  1.00 76.82           C  
ATOM   2242  CD1 PHE A 204      -9.162 -18.260  -5.887  1.00 80.75           C  
ATOM   2243  CD2 PHE A 204     -10.071 -16.128  -6.432  1.00 76.29           C  
ATOM   2244  CE1 PHE A 204      -7.911 -17.691  -5.737  1.00 84.03           C  
ATOM   2245  CE2 PHE A 204      -8.824 -15.555  -6.285  1.00 78.86           C  
ATOM   2246  CZ  PHE A 204      -7.743 -16.337  -5.938  1.00 84.22           C  
ATOM   2256  N   MET A 205     -14.313 -19.137  -7.568  1.00 63.87           N  
ATOM   2257  CA  MET A 205     -15.299 -20.212  -7.564  1.00 63.68           C  
ATOM   2258  C   MET A 205     -16.018 -20.358  -8.904  1.00 62.85           C  
ATOM   2259  O   MET A 205     -16.899 -21.202  -9.054  1.00 67.22           O  
ATOM   2260  CB  MET A 205     -16.304 -19.999  -6.429  1.00 64.63           C  
ATOM   2261  CG  MET A 205     -15.664 -20.052  -5.051  1.00 68.42           C  
ATOM   2262  SD  MET A 205     -16.620 -19.225  -3.767  1.00189.00           S  
ATOM   2263  CE  MET A 205     -15.486 -19.343  -2.385  1.00135.17           C  
ATOM   2269 LPD1 MET A 205     -16.751 -18.579  -3.929  1.00  0.00          LP  
ATOM   2270 LPD2 MET A 205     -17.203 -19.549  -3.641  1.00  0.00          LP  
ATOM   2275  N   ALA A 206     -15.637 -19.534  -9.876  1.00 69.75           N  
ATOM   2276  CA  ALA A 206     -16.184 -19.641 -11.223  1.00 66.14           C  
ATOM   2277  C   ALA A 206     -15.347 -20.610 -12.047  1.00 69.21           C  
ATOM   2278  O   ALA A 206     -14.123 -20.633 -11.935  1.00 70.81           O  
ATOM   2279  CB  ALA A 206     -16.234 -18.279 -11.889  1.00 63.05           C  
ATOM   2285  N   THR A 207     -16.014 -21.407 -12.873  1.00 70.29           N  
ATOM   2286  CA  THR A 207     -15.336 -22.424 -13.661  1.00 73.69           C  
ATOM   2287  C   THR A 207     -16.232 -22.958 -14.763  1.00 73.13           C  
ATOM   2288  O   THR A 207     -17.383 -22.544 -14.910  1.00 70.07           O  
ATOM   2289  CB  THR A 207     -14.927 -23.611 -12.791  1.00 76.14           C  
ATOM   2291  CG2 THR A 207     -16.167 -24.330 -12.302  1.00 75.86           C  
ATOM   2290  OG1 THR A 207     -14.131 -24.518 -13.562  1.00 77.62           O  
ATOM   2299  N   THR A 208     -15.688 -23.899 -15.525  1.00 77.28           N  
ATOM   2300  CA  THR A 208     -16.415 -24.538 -16.606  1.00 79.12           C  
ATOM   2301  C   THR A 208     -16.991 -25.879 -16.152  1.00 82.54           C  
ATOM   2302  O   THR A 208     -16.249 -26.788 -15.785  1.00 90.17           O  
ATOM   2303  CB  THR A 208     -15.502 -24.756 -17.821  1.00 77.39           C  
ATOM   2305  CG2 THR A 208     -16.267 -25.421 -18.938  1.00 77.59           C  
ATOM   2304  OG1 THR A 208     -15.003 -23.490 -18.270  1.00 76.49           O  
ATOM   2313  N   LYS A 209     -18.316 -25.991 -16.167  1.00 78.65           N  
ATOM   2314  CA  LYS A 209     -18.998 -27.221 -15.779  1.00 83.99           C  
ATOM   2315  C   LYS A 209     -19.491 -27.992 -16.999  1.00 90.39           C  
ATOM   2316  O   LYS A 209     -20.316 -27.497 -17.769  1.00 90.12           O  
ATOM   2317  CB  LYS A 209     -20.169 -26.909 -14.848  1.00 83.93           C  
ATOM   2318  CG  LYS A 209     -21.019 -28.116 -14.488  1.00 91.39           C  
ATOM   2319  CD  LYS A 209     -22.162 -27.730 -13.562  1.00 97.02           C  
ATOM   2320  CE  LYS A 209     -23.114 -28.897 -13.341  1.00104.63           C  
ATOM   2321  NZ  LYS A 209     -24.263 -28.515 -12.473  1.00104.61           N1+
ATOM   2335  N   TYR A 210     -18.983 -29.208 -17.162  1.00 95.33           N  
ATOM   2336  CA  TYR A 210     -19.334 -30.051 -18.302  1.00101.29           C  
ATOM   2337  C   TYR A 210     -20.624 -30.827 -18.027  1.00103.94           C  
ATOM   2338  O   TYR A 210     -20.829 -31.321 -16.919  1.00102.16           O  
ATOM   2339  CB  TYR A 210     -18.187 -31.020 -18.626  1.00102.80           C  
ATOM   2340  CG  TYR A 210     -16.950 -30.361 -19.208  1.00103.99           C  
ATOM   2341  CD1 TYR A 210     -16.454 -30.743 -20.447  1.00106.72           C  
ATOM   2342  CD2 TYR A 210     -16.280 -29.355 -18.519  1.00102.03           C  
ATOM   2343  CE1 TYR A 210     -15.328 -30.142 -20.981  1.00107.62           C  
ATOM   2344  CE2 TYR A 210     -15.156 -28.750 -19.045  1.00102.74           C  
ATOM   2345  CZ  TYR A 210     -14.684 -29.146 -20.274  1.00106.63           C  
ATOM   2346  OH  TYR A 210     -13.562 -28.545 -20.797  1.00108.63           O  
ATOM   2356  N   ARG A 211     -21.490 -30.929 -19.033  1.00109.54           N  
ATOM   2357  CA  ARG A 211     -22.759 -31.654 -18.898  1.00114.83           C  
ATOM   2358  C   ARG A 211     -22.936 -32.668 -20.039  1.00121.18           C  
ATOM   2359  O   ARG A 211     -22.051 -32.771 -20.885  1.00118.80           O  
ATOM   2360  CB  ARG A 211     -23.934 -30.677 -18.873  1.00113.66           C  
ATOM   2361  CG  ARG A 211     -23.957 -29.754 -17.659  1.00110.74           C  
ATOM   2362  CD  ARG A 211     -24.496 -30.464 -16.408  1.00113.21           C  
ATOM   2363  NE  ARG A 211     -25.937 -30.725 -16.506  1.00114.86           N  
ATOM   2364  CZ  ARG A 211     -26.460 -31.937 -16.574  1.00112.90           C  
ATOM   2365  NH1 ARG A 211     -27.774 -32.113 -16.687  1.00113.91           N1+
ATOM   2366  NH2 ARG A 211     -25.655 -32.993 -16.550  1.00109.50           N  
ATOM   2380  N   GLN A 212     -24.056 -33.388 -20.050  1.00128.88           N  
ATOM   2381  CA  GLN A 212     -24.323 -34.472 -21.000  1.00139.84           C  
ATOM   2382  C   GLN A 212     -23.856 -34.191 -22.426  1.00141.94           C  
ATOM   2383  O   GLN A 212     -23.185 -35.009 -23.057  1.00146.17           O  
ATOM   2384  CB  GLN A 212     -25.840 -34.767 -21.055  1.00147.72           C  
ATOM   2385  CG  GLN A 212     -26.384 -35.590 -19.911  1.00152.96           C  
ATOM   2386  CD  GLN A 212     -26.805 -34.711 -18.796  1.00153.72           C  
ATOM   2388  NE2 GLN A 212     -27.302 -35.299 -17.719  1.00155.12           N  
ATOM   2387  OE1 GLN A 212     -26.673 -33.498 -18.894  1.00152.42           O  
ATOM   2397  N   GLY A 213     -24.202 -33.012 -22.923  1.00137.26           N  
ATOM   2398  CA  GLY A 213     -23.884 -32.642 -24.288  1.00138.13           C  
ATOM   2399  C   GLY A 213     -23.929 -31.138 -24.440  1.00133.79           C  
ATOM   2400  O   GLY A 213     -24.600 -30.598 -25.330  1.00134.31           O  
ATOM   2404  N   SER A 214     -23.218 -30.455 -23.545  1.00129.40           N  
ATOM   2405  CA  SER A 214     -23.183 -28.983 -23.525  1.00124.33           C  
ATOM   2406  C   SER A 214     -22.131 -28.526 -22.581  1.00118.67           C  
ATOM   2407  O   SER A 214     -21.435 -29.369 -22.096  1.00121.17           O  
ATOM   2408  CB  SER A 214     -24.491 -28.402 -23.049  1.00123.15           C  
ATOM   2409  OG  SER A 214     -24.814 -28.758 -21.709  1.00121.32           O  
ATOM   2415  N   ILE A 215     -22.017 -27.219 -22.306  1.00111.53           N  
ATOM   2416  CA  ILE A 215     -20.972 -26.655 -21.431  1.00104.95           C  
ATOM   2417  C   ILE A 215     -21.539 -25.425 -20.705  1.00 96.84           C  
ATOM   2418  O   ILE A 215     -22.251 -24.619 -21.309  1.00 95.41           O  
ATOM   2419  CB  ILE A 215     -19.747 -26.186 -22.257  1.00 85.69           C  
ATOM   2420  CG1 ILE A 215     -19.088 -27.358 -23.008  1.00 87.75           C  
ATOM   2421  CG2 ILE A 215     -18.729 -25.569 -21.370  1.00 82.76           C  
ATOM   2422  CD1 ILE A 215     -18.372 -28.402 -22.091  1.00103.49           C  
ATOM   2434  N   ASP A 216     -21.232 -25.282 -19.415  1.00 92.78           N  
ATOM   2435  CA  ASP A 216     -21.681 -24.128 -18.639  1.00 92.30           C  
ATOM   2436  C   ASP A 216     -20.553 -23.286 -18.023  1.00 85.30           C  
ATOM   2437  O   ASP A 216     -19.529 -23.807 -17.587  1.00 86.16           O  
ATOM   2438  CB  ASP A 216     -22.649 -24.573 -17.542  1.00 98.13           C  
ATOM   2439  CG  ASP A 216     -24.022 -24.933 -18.085  1.00109.15           C  
ATOM   2440  OD1 ASP A 216     -24.321 -24.590 -19.248  1.00115.84           O  
ATOM   2441  OD2 ASP A 216     -24.815 -25.544 -17.341  1.00112.35           O1-
ATOM   2446  N   CYS A 217     -20.770 -21.975 -17.994  1.00 79.74           N  
ATOM   2447  CA  CYS A 217     -19.887 -21.028 -17.341  1.00 74.90           C  
ATOM   2448  C   CYS A 217     -20.592 -20.550 -16.075  1.00 77.67           C  
ATOM   2449  O   CYS A 217     -20.627 -19.360 -15.775  1.00 80.96           O  
ATOM   2450  CB  CYS A 217     -19.575 -19.857 -18.281  1.00 70.50           C  
ATOM   2451  SG  CYS A 217     -18.871 -18.377 -17.499  1.00132.98           S  
ATOM   2456 LPG1 CYS A 217     -19.306 -18.137 -17.036  1.00  0.00          LP  
ATOM   2457 LPG2 CYS A 217     -18.285 -18.538 -17.197  1.00  0.00          LP  
ATOM   2459  N   THR A 218     -21.138 -21.500 -15.324  1.00 80.49           N  
ATOM   2460  CA  THR A 218     -21.838 -21.187 -14.087  1.00 80.13           C  
ATOM   2461  C   THR A 218     -20.885 -21.108 -12.903  1.00 74.50           C  
ATOM   2462  O   THR A 218     -19.758 -21.599 -12.956  1.00 74.27           O  
ATOM   2463  CB  THR A 218     -22.913 -22.240 -13.767  1.00 87.32           C  
ATOM   2465  CG2 THR A 218     -23.969 -22.277 -14.861  1.00 93.29           C  
ATOM   2464  OG1 THR A 218     -22.299 -23.530 -13.654  1.00 91.59           O  
ATOM   2473  N   LEU A 219     -21.353 -20.472 -11.836  1.00 72.56           N  
ATOM   2474  CA  LEU A 219     -20.653 -20.475 -10.565  1.00 67.95           C  
ATOM   2475  C   LEU A 219     -21.093 -21.731  -9.824  1.00 66.72           C  
ATOM   2476  O   LEU A 219     -22.286 -21.936  -9.602  1.00 69.54           O  
ATOM   2477  CB  LEU A 219     -21.029 -19.227  -9.765  1.00 60.01           C  
ATOM   2478  CG  LEU A 219     -20.126 -18.788  -8.613  1.00 56.99           C  
ATOM   2479  CD1 LEU A 219     -18.795 -18.292  -9.137  1.00 55.61           C  
ATOM   2480  CD2 LEU A 219     -20.807 -17.708  -7.796  1.00 55.22           C  
ATOM   2492  N   THR A 220     -20.144 -22.584  -9.456  1.00 64.92           N  
ATOM   2493  CA  THR A 220     -20.493 -23.847  -8.810  1.00 68.72           C  
ATOM   2494  C   THR A 220     -19.861 -23.996  -7.428  1.00 66.83           C  
ATOM   2495  O   THR A 220     -18.769 -23.488  -7.172  1.00 67.66           O  
ATOM   2496  CB  THR A 220     -20.124 -25.062  -9.692  1.00 73.08           C  
ATOM   2498  CG2 THR A 220     -18.619 -25.192  -9.827  1.00 73.00           C  
ATOM   2497  OG1 THR A 220     -20.653 -26.259  -9.109  1.00 77.62           O  
ATOM   2506  N   PHE A 221     -20.559 -24.698  -6.542  1.00 64.33           N  
ATOM   2507  CA  PHE A 221     -20.094 -24.882  -5.174  1.00 64.78           C  
ATOM   2508  C   PHE A 221     -20.062 -26.358  -4.803  1.00 63.64           C  
ATOM   2509  O   PHE A 221     -20.656 -27.194  -5.484  1.00 65.83           O  
ATOM   2510  CB  PHE A 221     -21.004 -24.139  -4.194  1.00 64.66           C  
ATOM   2511  CG  PHE A 221     -21.312 -22.726  -4.599  1.00 62.27           C  
ATOM   2512  CD1 PHE A 221     -20.482 -21.685  -4.219  1.00 61.10           C  
ATOM   2513  CD2 PHE A 221     -22.438 -22.438  -5.353  1.00 61.58           C  
ATOM   2514  CE1 PHE A 221     -20.767 -20.384  -4.587  1.00 60.47           C  
ATOM   2515  CE2 PHE A 221     -22.727 -21.140  -5.725  1.00 60.78           C  
ATOM   2516  CZ  PHE A 221     -21.891 -20.112  -5.341  1.00 60.04           C  
ATOM   2526  N   SER A 222     -19.366 -26.670  -3.717  1.00 61.45           N  
ATOM   2527  CA  SER A 222     -19.362 -28.019  -3.175  1.00 57.82           C  
ATOM   2528  C   SER A 222     -20.662 -28.241  -2.409  1.00 59.55           C  
ATOM   2529  O   SER A 222     -21.406 -27.295  -2.157  1.00 57.34           O  
ATOM   2530  CB  SER A 222     -18.163 -28.214  -2.245  1.00 53.84           C  
ATOM   2531  OG  SER A 222     -18.324 -27.488  -1.038  1.00 59.67           O  
ATOM   2537  N   HIS A 223     -20.936 -29.488  -2.038  1.00 65.50           N  
ATOM   2538  CA  HIS A 223     -22.148 -29.801  -1.291  1.00 73.78           C  
ATOM   2539  C   HIS A 223     -22.055 -29.289   0.149  1.00 74.01           C  
ATOM   2540  O   HIS A 223     -20.993 -29.362   0.767  1.00 75.61           O  
ATOM   2541  CB  HIS A 223     -22.406 -31.309  -1.284  1.00 78.93           C  
ATOM   2542  CG  HIS A 223     -22.528 -31.919  -2.650  1.00 76.90           C  
ATOM   2544  CD2 HIS A 223     -21.626 -32.580  -3.411  1.00 72.14           C  
ATOM   2543  ND1 HIS A 223     -23.701 -31.902  -3.367  1.00 78.43           N  
ATOM   2545  CE1 HIS A 223     -23.517 -32.519  -4.522  1.00 74.60           C  
ATOM   2546  NE2 HIS A 223     -22.264 -32.939  -4.573  1.00 70.55           N  
ATOM   2554  N   PRO A 224     -23.170 -28.769   0.689  1.00 72.07           N  
ATOM   2555  CA  PRO A 224     -24.448 -28.589  -0.010  1.00 69.33           C  
ATOM   2556  C   PRO A 224     -24.451 -27.351  -0.908  1.00 67.54           C  
ATOM   2557  O   PRO A 224     -24.142 -26.250  -0.453  1.00 62.86           O  
ATOM   2558  CB  PRO A 224     -25.452 -28.429   1.135  1.00 65.42           C  
ATOM   2559  CG  PRO A 224     -24.653 -27.873   2.255  1.00 66.93           C  
ATOM   2560  CD  PRO A 224     -23.277 -28.457   2.125  1.00 70.91           C  
ATOM   2568  N   THR A 225     -24.806 -27.547  -2.175  1.00 71.23           N  
ATOM   2569  CA  THR A 225     -24.732 -26.494  -3.185  1.00 68.38           C  
ATOM   2570  C   THR A 225     -25.730 -25.362  -2.950  1.00 65.61           C  
ATOM   2571  O   THR A 225     -25.362 -24.179  -2.982  1.00 65.30           O  
ATOM   2572  CB  THR A 225     -24.949 -27.068  -4.600  1.00 68.19           C  
ATOM   2574  CG2 THR A 225     -24.839 -25.972  -5.646  1.00 61.86           C  
ATOM   2573  OG1 THR A 225     -23.966 -28.077  -4.864  1.00 75.95           O  
ATOM   2582  N   TRP A 226     -26.991 -25.728  -2.716  1.00 61.73           N  
ATOM   2583  CA  TRP A 226     -28.047 -24.743  -2.497  1.00 58.90           C  
ATOM   2584  C   TRP A 226     -27.701 -23.816  -1.337  1.00 55.00           C  
ATOM   2585  O   TRP A 226     -28.107 -22.655  -1.318  1.00 51.44           O  
ATOM   2586  CB  TRP A 226     -29.408 -25.419  -2.260  1.00 60.70           C  
ATOM   2587  CG  TRP A 226     -29.445 -26.362  -1.086  1.00 68.82           C  
ATOM   2588  CD1 TRP A 226     -29.389 -27.724  -1.128  1.00 73.12           C  
ATOM   2589  CD2 TRP A 226     -29.553 -26.007   0.298  1.00 70.56           C  
ATOM   2591  CE2 TRP A 226     -29.552 -27.206   1.038  1.00 71.68           C  
ATOM   2592  CE3 TRP A 226     -29.657 -24.795   0.987  1.00 69.97           C  
ATOM   2590  NE1 TRP A 226     -29.452 -28.241   0.144  1.00 69.74           N  
ATOM   2593  CZ2 TRP A 226     -29.641 -27.225   2.429  1.00 76.21           C  
ATOM   2594  CZ3 TRP A 226     -29.724 -24.815   2.361  1.00 71.99           C  
ATOM   2595  CH2 TRP A 226     -29.732 -26.022   3.070  1.00 75.75           C  
ATOM   2606  N   TYR A 227     -26.940 -24.338  -0.379  1.00 54.60           N  
ATOM   2607  CA  TYR A 227     -26.542 -23.570   0.793  1.00 51.47           C  
ATOM   2608  C   TYR A 227     -25.667 -22.386   0.417  1.00 50.58           C  
ATOM   2609  O   TYR A 227     -26.009 -21.239   0.695  1.00 49.03           O  
ATOM   2610  CB  TYR A 227     -25.812 -24.458   1.802  1.00 50.52           C  
ATOM   2611  CG  TYR A 227     -25.281 -23.700   2.998  1.00 48.68           C  
ATOM   2612  CD1 TYR A 227     -26.103 -23.409   4.080  1.00 45.31           C  
ATOM   2613  CD2 TYR A 227     -23.960 -23.273   3.045  1.00 42.87           C  
ATOM   2614  CE1 TYR A 227     -25.625 -22.714   5.174  1.00 44.63           C  
ATOM   2615  CE2 TYR A 227     -23.473 -22.577   4.134  1.00 42.55           C  
ATOM   2616  CZ  TYR A 227     -24.310 -22.300   5.196  1.00 48.70           C  
ATOM   2617  OH  TYR A 227     -23.829 -21.609   6.283  1.00 52.42           O  
ATOM   2627  N   TRP A 228     -24.531 -22.676  -0.209  1.00 53.33           N  
ATOM   2628  CA  TRP A 228     -23.589 -21.640  -0.606  1.00 50.67           C  
ATOM   2629  C   TRP A 228     -24.196 -20.711  -1.651  1.00 44.93           C  
ATOM   2630  O   TRP A 228     -23.986 -19.494  -1.607  1.00 45.95           O  
ATOM   2631  CB  TRP A 228     -22.297 -22.264  -1.132  1.00 52.54           C  
ATOM   2632  CG  TRP A 228     -21.614 -23.133  -0.125  1.00 56.49           C  
ATOM   2633  CD1 TRP A 228     -21.621 -24.495  -0.080  1.00 61.35           C  
ATOM   2634  CD2 TRP A 228     -20.831 -22.698   0.992  1.00 59.39           C  
ATOM   2636  CE2 TRP A 228     -20.390 -23.853   1.668  1.00 62.39           C  
ATOM   2637  CE3 TRP A 228     -20.456 -21.444   1.487  1.00 57.99           C  
ATOM   2635  NE1 TRP A 228     -20.887 -24.938   0.992  1.00 64.56           N  
ATOM   2638  CZ2 TRP A 228     -19.594 -23.795   2.811  1.00 62.39           C  
ATOM   2639  CZ3 TRP A 228     -19.666 -21.387   2.622  1.00 59.66           C  
ATOM   2640  CH2 TRP A 228     -19.244 -22.555   3.270  1.00 61.95           C  
ATOM   2651  N   GLU A 229     -24.952 -21.288  -2.583  1.00 42.50           N  
ATOM   2652  CA  GLU A 229     -25.636 -20.491  -3.593  1.00 45.65           C  
ATOM   2653  C   GLU A 229     -26.531 -19.451  -2.927  1.00 49.87           C  
ATOM   2654  O   GLU A 229     -26.342 -18.244  -3.109  1.00 49.44           O  
ATOM   2655  CB  GLU A 229     -26.473 -21.376  -4.518  1.00 53.49           C  
ATOM   2656  CG  GLU A 229     -27.002 -20.646  -5.744  1.00 66.96           C  
ATOM   2657  CD  GLU A 229     -28.317 -21.214  -6.244  1.00 78.32           C  
ATOM   2658  OE1 GLU A 229     -28.970 -21.966  -5.490  1.00 86.52           O  
ATOM   2659  OE2 GLU A 229     -28.700 -20.904  -7.392  1.00 77.93           O1-
ATOM   2666  N   ASN A 230     -27.490 -19.929  -2.138  1.00 49.45           N  
ATOM   2667  CA  ASN A 230     -28.428 -19.055  -1.439  1.00 47.80           C  
ATOM   2668  C   ASN A 230     -27.759 -18.090  -0.462  1.00 47.97           C  
ATOM   2669  O   ASN A 230     -28.274 -17.003  -0.205  1.00 40.37           O  
ATOM   2670  CB  ASN A 230     -29.494 -19.883  -0.723  1.00 47.23           C  
ATOM   2671  CG  ASN A 230     -30.518 -20.462  -1.677  1.00 57.50           C  
ATOM   2673  ND2 ASN A 230     -31.593 -21.016  -1.126  1.00 60.41           N  
ATOM   2672  OD1 ASN A 230     -30.347 -20.413  -2.895  1.00 61.35           O  
ATOM   2680  N   LEU A 231     -26.614 -18.491   0.081  1.00 49.11           N  
ATOM   2681  CA  LEU A 231     -25.845 -17.624   0.965  1.00 47.28           C  
ATOM   2682  C   LEU A 231     -25.318 -16.433   0.176  1.00 47.76           C  
ATOM   2683  O   LEU A 231     -25.437 -15.281   0.608  1.00 46.28           O  
ATOM   2684  CB  LEU A 231     -24.687 -18.390   1.604  1.00 46.73           C  
ATOM   2685  CG  LEU A 231     -23.788 -17.594   2.553  1.00 48.25           C  
ATOM   2686  CD1 LEU A 231     -24.615 -16.928   3.644  1.00 48.78           C  
ATOM   2687  CD2 LEU A 231     -22.720 -18.489   3.159  1.00 48.50           C  
ATOM   2699  N   LEU A 232     -24.738 -16.722  -0.986  1.00 50.87           N  
ATOM   2700  CA  LEU A 232     -24.283 -15.671  -1.883  1.00 53.26           C  
ATOM   2701  C   LEU A 232     -25.448 -14.758  -2.245  1.00 49.75           C  
ATOM   2702  O   LEU A 232     -25.328 -13.534  -2.165  1.00 49.28           O  
ATOM   2703  CB  LEU A 232     -23.668 -16.258  -3.152  1.00 56.92           C  
ATOM   2704  CG  LEU A 232     -23.103 -15.214  -4.117  1.00 56.40           C  
ATOM   2705  CD1 LEU A 232     -21.831 -14.589  -3.556  1.00 54.60           C  
ATOM   2706  CD2 LEU A 232     -22.855 -15.817  -5.488  1.00 56.39           C  
ATOM   2718  N   LYS A 233     -26.572 -15.365  -2.624  1.00 47.90           N  
ATOM   2719  CA  LYS A 233     -27.783 -14.617  -2.962  1.00 48.04           C  
ATOM   2720  C   LYS A 233     -28.195 -13.676  -1.815  1.00 49.24           C  
ATOM   2721  O   LYS A 233     -28.617 -12.541  -2.053  1.00 41.18           O  
ATOM   2722  CB  LYS A 233     -28.935 -15.566  -3.334  1.00 53.16           C  
ATOM   2723  CG  LYS A 233     -28.605 -16.625  -4.407  1.00 66.92           C  
ATOM   2724  CD  LYS A 233     -28.701 -16.097  -5.844  1.00 78.10           C  
ATOM   2725  CE  LYS A 233     -28.288 -17.152  -6.892  1.00 85.95           C  
ATOM   2726  NZ  LYS A 233     -29.437 -17.729  -7.675  1.00 93.77           N1+
ATOM   2740  N   ILE A 234     -28.050 -14.144  -0.576  1.00 53.51           N  
ATOM   2741  CA  ILE A 234     -28.336 -13.316   0.597  1.00 54.42           C  
ATOM   2742  C   ILE A 234     -27.385 -12.132   0.683  1.00 53.48           C  
ATOM   2743  O   ILE A 234     -27.818 -10.988   0.826  1.00 47.28           O  
ATOM   2744  CB  ILE A 234     -28.215 -14.103   1.918  1.00 54.57           C  
ATOM   2745  CG1 ILE A 234     -29.363 -15.091   2.072  1.00 55.13           C  
ATOM   2746  CG2 ILE A 234     -28.231 -13.156   3.109  1.00 53.41           C  
ATOM   2747  CD1 ILE A 234     -29.287 -15.908   3.347  1.00 55.49           C  
ATOM   2759  N   CYS A 235     -26.088 -12.416   0.610  1.00 54.58           N  
ATOM   2760  CA  CYS A 235     -25.074 -11.375   0.750  1.00 51.36           C  
ATOM   2761  C   CYS A 235     -25.223 -10.276  -0.296  1.00 54.37           C  
ATOM   2762  O   CYS A 235     -25.170  -9.087   0.034  1.00 57.65           O  
ATOM   2763  CB  CYS A 235     -23.668 -11.972   0.707  1.00 49.63           C  
ATOM   2764  SG  CYS A 235     -23.248 -12.951   2.164  1.00 72.96           S  
ATOM   2769 LPG1 CYS A 235     -23.284 -12.560   2.718  1.00  0.00          LP  
ATOM   2770 LPG2 CYS A 235     -23.685 -13.468   2.223  1.00  0.00          LP  
ATOM   2772  N   VAL A 236     -25.418 -10.669  -1.552  1.00 53.40           N  
ATOM   2773  CA  VAL A 236     -25.650  -9.682  -2.599  1.00 52.00           C  
ATOM   2774  C   VAL A 236     -26.966  -8.950  -2.357  1.00 51.96           C  
ATOM   2775  O   VAL A 236     -27.060  -7.742  -2.571  1.00 49.80           O  
ATOM   2776  CB  VAL A 236     -25.623 -10.294  -4.023  1.00 50.97           C  
ATOM   2777  CG1 VAL A 236     -26.526 -11.490  -4.115  1.00 52.19           C  
ATOM   2778  CG2 VAL A 236     -26.039  -9.264  -5.045  1.00 52.99           C  
ATOM   2788  N   PHE A 237     -27.976  -9.671  -1.882  1.00 54.38           N  
ATOM   2789  CA  PHE A 237     -29.269  -9.043  -1.658  1.00 57.13           C  
ATOM   2790  C   PHE A 237     -29.238  -7.968  -0.572  1.00 57.89           C  
ATOM   2791  O   PHE A 237     -29.939  -6.961  -0.666  1.00 57.57           O  
ATOM   2792  CB  PHE A 237     -30.336 -10.076  -1.326  1.00 64.94           C  
ATOM   2793  CG  PHE A 237     -31.692  -9.486  -1.194  1.00 74.92           C  
ATOM   2794  CD1 PHE A 237     -32.348  -9.001  -2.311  1.00 78.69           C  
ATOM   2795  CD2 PHE A 237     -32.300  -9.379   0.040  1.00 81.89           C  
ATOM   2796  CE1 PHE A 237     -33.591  -8.442  -2.206  1.00 83.64           C  
ATOM   2797  CE2 PHE A 237     -33.545  -8.818   0.151  1.00 85.82           C  
ATOM   2798  CZ  PHE A 237     -34.188  -8.346  -0.979  1.00 87.82           C  
ATOM   2808  N   ILE A 238     -28.427  -8.189   0.456  1.00 56.15           N  
ATOM   2809  CA  ILE A 238     -28.324  -7.244   1.560  1.00 54.66           C  
ATOM   2810  C   ILE A 238     -27.382  -6.100   1.220  1.00 53.80           C  
ATOM   2811  O   ILE A 238     -27.732  -4.928   1.370  1.00 55.15           O  
ATOM   2812  CB  ILE A 238     -27.824  -7.928   2.847  1.00 60.10           C  
ATOM   2813  CG1 ILE A 238     -28.775  -9.054   3.257  1.00 61.65           C  
ATOM   2814  CG2 ILE A 238     -27.668  -6.912   3.970  1.00 58.94           C  
ATOM   2815  CD1 ILE A 238     -30.224  -8.633   3.314  1.00 63.24           C  
ATOM   2827  N   PHE A 239     -26.187  -6.445   0.754  1.00 51.12           N  
ATOM   2828  CA  PHE A 239     -25.137  -5.455   0.543  1.00 48.60           C  
ATOM   2829  C   PHE A 239     -25.255  -4.694  -0.776  1.00 47.42           C  
ATOM   2830  O   PHE A 239     -24.867  -3.530  -0.861  1.00 47.75           O  
ATOM   2831  CB  PHE A 239     -23.764  -6.116   0.657  1.00 53.41           C  
ATOM   2832  CG  PHE A 239     -23.493  -6.708   2.010  1.00 64.71           C  
ATOM   2833  CD1 PHE A 239     -23.866  -6.034   3.162  1.00 67.46           C  
ATOM   2834  CD2 PHE A 239     -22.879  -7.944   2.132  1.00 68.41           C  
ATOM   2835  CE1 PHE A 239     -23.622  -6.576   4.410  1.00 67.85           C  
ATOM   2836  CE2 PHE A 239     -22.633  -8.491   3.377  1.00 69.42           C  
ATOM   2837  CZ  PHE A 239     -23.005  -7.806   4.517  1.00 68.67           C  
ATOM   2847  N   ALA A 240     -25.790  -5.345  -1.806  1.00 46.84           N  
ATOM   2848  CA  ALA A 240     -25.882  -4.710  -3.117  1.00 51.29           C  
ATOM   2849  C   ALA A 240     -27.278  -4.178  -3.437  1.00 50.87           C  
ATOM   2850  O   ALA A 240     -27.497  -3.621  -4.513  1.00 51.37           O  
ATOM   2851  CB  ALA A 240     -25.408  -5.663  -4.212  1.00 48.36           C  
ATOM   2857  N   PHE A 241     -28.217  -4.340  -2.512  1.00 48.29           N  
ATOM   2858  CA  PHE A 241     -29.573  -3.851  -2.747  1.00 52.62           C  
ATOM   2859  C   PHE A 241     -30.192  -3.118  -1.557  1.00 55.29           C  
ATOM   2860  O   PHE A 241     -30.357  -1.901  -1.598  1.00 57.50           O  
ATOM   2861  CB  PHE A 241     -30.493  -4.980  -3.219  1.00 56.47           C  
ATOM   2862  CG  PHE A 241     -31.850  -4.506  -3.659  1.00 62.43           C  
ATOM   2863  CD1 PHE A 241     -31.972  -3.537  -4.643  1.00 61.67           C  
ATOM   2864  CD2 PHE A 241     -33.000  -5.028  -3.094  1.00 66.77           C  
ATOM   2865  CE1 PHE A 241     -33.217  -3.095  -5.052  1.00 60.76           C  
ATOM   2866  CE2 PHE A 241     -34.248  -4.592  -3.500  1.00 64.94           C  
ATOM   2867  CZ  PHE A 241     -34.356  -3.624  -4.481  1.00 61.84           C  
ATOM   2877  N   ILE A 242     -30.534  -3.857  -0.505  1.00 52.72           N  
ATOM   2878  CA  ILE A 242     -31.232  -3.283   0.646  1.00 52.09           C  
ATOM   2879  C   ILE A 242     -30.471  -2.136   1.308  1.00 47.30           C  
ATOM   2880  O   ILE A 242     -30.925  -0.987   1.295  1.00 43.13           O  
ATOM   2881  CB  ILE A 242     -31.536  -4.348   1.716  1.00 58.28           C  
ATOM   2882  CG1 ILE A 242     -32.346  -5.496   1.114  1.00 65.25           C  
ATOM   2883  CG2 ILE A 242     -32.282  -3.726   2.887  1.00 58.35           C  
ATOM   2884  CD1 ILE A 242     -33.709  -5.081   0.613  1.00 67.95           C  
ATOM   2896  N   MET A 243     -29.320  -2.461   1.891  1.00 46.44           N  
ATOM   2897  CA  MET A 243     -28.495  -1.478   2.594  1.00 51.16           C  
ATOM   2898  C   MET A 243     -28.167  -0.209   1.785  1.00 55.02           C  
ATOM   2899  O   MET A 243     -28.342   0.897   2.295  1.00 50.34           O  
ATOM   2900  CB  MET A 243     -27.217  -2.130   3.142  1.00 56.11           C  
ATOM   2901  CG  MET A 243     -26.314  -1.178   3.909  1.00 61.97           C  
ATOM   2902  SD  MET A 243     -24.845  -1.985   4.575  1.00130.32           S  
ATOM   2903  CE  MET A 243     -25.593  -3.225   5.628  1.00 78.34           C  
ATOM   2909 LPD1 MET A 243     -24.470  -2.267   4.084  1.00  0.00          LP  
ATOM   2910 LPD2 MET A 243     -24.462  -1.552   4.932  1.00  0.00          LP  
ATOM   2915  N   PRO A 244     -27.698  -0.358   0.529  1.00 60.32           N  
ATOM   2916  CA  PRO A 244     -27.417   0.864  -0.237  1.00 57.95           C  
ATOM   2917  C   PRO A 244     -28.654   1.737  -0.465  1.00 53.57           C  
ATOM   2918  O   PRO A 244     -28.570   2.962  -0.323  1.00 52.68           O  
ATOM   2919  CB  PRO A 244     -26.877   0.330  -1.572  1.00 53.80           C  
ATOM   2920  CG  PRO A 244     -27.315  -1.084  -1.637  1.00 53.05           C  
ATOM   2921  CD  PRO A 244     -27.329  -1.566  -0.231  1.00 56.21           C  
ATOM   2929  N   VAL A 245     -29.780   1.116  -0.805  1.00 50.47           N  
ATOM   2930  CA  VAL A 245     -31.033   1.842  -0.988  1.00 53.29           C  
ATOM   2931  C   VAL A 245     -31.418   2.583   0.292  1.00 61.24           C  
ATOM   2932  O   VAL A 245     -31.818   3.750   0.250  1.00 66.66           O  
ATOM   2933  CB  VAL A 245     -32.181   0.902  -1.429  1.00 48.41           C  
ATOM   2934  CG1 VAL A 245     -33.530   1.588  -1.278  1.00 48.82           C  
ATOM   2935  CG2 VAL A 245     -31.974   0.448  -2.866  1.00 47.15           C  
ATOM   2945  N   LEU A 246     -31.275   1.906   1.428  1.00 57.54           N  
ATOM   2946  CA  LEU A 246     -31.556   2.522   2.721  1.00 53.84           C  
ATOM   2947  C   LEU A 246     -30.656   3.725   2.983  1.00 53.26           C  
ATOM   2948  O   LEU A 246     -31.118   4.756   3.475  1.00 54.92           O  
ATOM   2949  CB  LEU A 246     -31.409   1.503   3.853  1.00 51.65           C  
ATOM   2950  CG  LEU A 246     -32.459   0.393   3.893  1.00 53.21           C  
ATOM   2951  CD1 LEU A 246     -32.234  -0.513   5.095  1.00 56.85           C  
ATOM   2952  CD2 LEU A 246     -33.862   0.980   3.910  1.00 46.79           C  
ATOM   2964  N   ILE A 247     -29.374   3.587   2.655  1.00 51.06           N  
ATOM   2965  CA  ILE A 247     -28.419   4.678   2.821  1.00 52.13           C  
ATOM   2966  C   ILE A 247     -28.827   5.882   1.977  1.00 51.14           C  
ATOM   2967  O   ILE A 247     -28.825   7.017   2.460  1.00 44.70           O  
ATOM   2968  CB  ILE A 247     -26.987   4.243   2.448  1.00 52.45           C  
ATOM   2969  CG1 ILE A 247     -26.497   3.151   3.402  1.00 56.48           C  
ATOM   2970  CG2 ILE A 247     -26.038   5.428   2.490  1.00 49.35           C  
ATOM   2971  CD1 ILE A 247     -25.162   2.552   3.015  1.00 58.55           C  
ATOM   2983  N   ILE A 248     -29.185   5.625   0.721  1.00 49.91           N  
ATOM   2984  CA  ILE A 248     -29.657   6.676  -0.176  1.00 48.52           C  
ATOM   2985  C   ILE A 248     -30.884   7.382   0.399  1.00 46.44           C  
ATOM   2986  O   ILE A 248     -30.964   8.614   0.404  1.00 49.20           O  
ATOM   2987  CB  ILE A 248     -29.992   6.111  -1.574  1.00 44.71           C  
ATOM   2988  CG1 ILE A 248     -28.726   5.593  -2.259  1.00 44.47           C  
ATOM   2989  CG2 ILE A 248     -30.663   7.169  -2.435  1.00 40.18           C  
ATOM   2990  CD1 ILE A 248     -28.972   4.969  -3.617  1.00 37.07           C  
ATOM   3002  N   THR A 249     -31.831   6.589   0.894  1.00 42.04           N  
ATOM   3003  CA  THR A 249     -33.052   7.111   1.500  1.00 45.27           C  
ATOM   3004  C   THR A 249     -32.748   8.014   2.698  1.00 51.32           C  
ATOM   3005  O   THR A 249     -33.336   9.091   2.848  1.00 51.86           O  
ATOM   3006  CB  THR A 249     -33.983   5.963   1.942  1.00 46.92           C  
ATOM   3008  CG2 THR A 249     -35.222   6.510   2.637  1.00 51.26           C  
ATOM   3007  OG1 THR A 249     -34.379   5.198   0.796  1.00 42.62           O  
ATOM   3016  N   VAL A 250     -31.821   7.571   3.543  1.00 52.39           N  
ATOM   3017  CA  VAL A 250     -31.395   8.357   4.695  1.00 50.82           C  
ATOM   3018  C   VAL A 250     -30.743   9.664   4.250  1.00 52.49           C  
ATOM   3019  O   VAL A 250     -30.987  10.715   4.837  1.00 54.72           O  
ATOM   3020  CB  VAL A 250     -30.438   7.555   5.610  1.00 50.87           C  
ATOM   3021  CG1 VAL A 250     -29.536   8.484   6.414  1.00 54.78           C  
ATOM   3022  CG2 VAL A 250     -31.231   6.639   6.531  1.00 43.73           C  
ATOM   3032  N   CYS A 251     -29.929   9.594   3.200  1.00 54.14           N  
ATOM   3033  CA  CYS A 251     -29.296  10.784   2.645  1.00 51.55           C  
ATOM   3034  C   CYS A 251     -30.337  11.788   2.163  1.00 49.15           C  
ATOM   3035  O   CYS A 251     -30.207  12.991   2.399  1.00 44.48           O  
ATOM   3036  CB  CYS A 251     -28.356  10.412   1.495  1.00 45.88           C  
ATOM   3037  SG  CYS A 251     -26.860   9.543   2.007  1.00 83.44           S  
ATOM   3042 LPG1 CYS A 251     -26.506   9.935   2.434  1.00  0.00          LP  
ATOM   3043 LPG2 CYS A 251     -27.030   8.964   2.319  1.00  0.00          LP  
ATOM   3045  N   TYR A 252     -31.374  11.288   1.500  1.00 47.46           N  
ATOM   3046  CA  TYR A 252     -32.424  12.153   0.967  1.00 47.25           C  
ATOM   3047  C   TYR A 252     -33.240  12.799   2.085  1.00 49.28           C  
ATOM   3048  O   TYR A 252     -33.486  14.010   2.068  1.00 46.61           O  
ATOM   3049  CB  TYR A 252     -33.344  11.379   0.017  1.00 42.08           C  
ATOM   3050  CG  TYR A 252     -32.698  10.978  -1.294  1.00 46.51           C  
ATOM   3051  CD1 TYR A 252     -31.365  11.273  -1.558  1.00 49.34           C  
ATOM   3052  CD2 TYR A 252     -33.428  10.318  -2.274  1.00 47.98           C  
ATOM   3053  CE1 TYR A 252     -30.775  10.910  -2.755  1.00 51.18           C  
ATOM   3054  CE2 TYR A 252     -32.847   9.954  -3.475  1.00 49.95           C  
ATOM   3055  CZ  TYR A 252     -31.521  10.252  -3.711  1.00 51.91           C  
ATOM   3056  OH  TYR A 252     -30.940   9.890  -4.905  1.00 54.25           O  
ATOM   3066  N   GLY A 253     -33.655  11.986   3.052  1.00 48.78           N  
ATOM   3067  CA  GLY A 253     -34.416  12.480   4.186  1.00 44.84           C  
ATOM   3068  C   GLY A 253     -33.639  13.523   4.963  1.00 48.11           C  
ATOM   3069  O   GLY A 253     -34.151  14.601   5.265  1.00 49.22           O  
ATOM   3073  N   LEU A 254     -32.389  13.198   5.275  1.00 48.39           N  
ATOM   3074  CA  LEU A 254     -31.494  14.114   5.969  1.00 52.77           C  
ATOM   3075  C   LEU A 254     -31.304  15.392   5.157  1.00 60.27           C  
ATOM   3076  O   LEU A 254     -31.128  16.477   5.716  1.00 60.09           O  
ATOM   3077  CB  LEU A 254     -30.143  13.439   6.212  1.00 53.52           C  
ATOM   3078  CG  LEU A 254     -29.575  13.445   7.632  1.00 58.47           C  
ATOM   3079  CD1 LEU A 254     -30.635  13.029   8.638  1.00 57.82           C  
ATOM   3080  CD2 LEU A 254     -28.368  12.521   7.712  1.00 58.59           C  
ATOM   3092  N   MET A 255     -31.350  15.255   3.835  1.00 65.59           N  
ATOM   3093  CA  MET A 255     -31.192  16.395   2.939  1.00 67.15           C  
ATOM   3094  C   MET A 255     -32.384  17.344   3.037  1.00 66.82           C  
ATOM   3095  O   MET A 255     -32.202  18.542   3.230  1.00 70.48           O  
ATOM   3096  CB  MET A 255     -30.999  15.925   1.497  1.00 68.11           C  
ATOM   3097  CG  MET A 255     -30.162  16.860   0.646  1.00 71.47           C  
ATOM   3098  SD  MET A 255     -29.796  16.162  -0.976  1.00 87.60           S  
ATOM   3099  CE  MET A 255     -29.207  14.535  -0.513  1.00 55.11           C  
ATOM   3105 LPD1 MET A 255     -30.352  16.126  -1.364  1.00  0.00          LP  
ATOM   3106 LPD2 MET A 255     -29.317  16.519  -1.300  1.00  0.00          LP  
ATOM   3111  N   ILE A 256     -33.597  16.809   2.904  1.00 69.06           N  
ATOM   3112  CA  ILE A 256     -34.809  17.608   3.091  1.00 72.38           C  
ATOM   3113  C   ILE A 256     -34.806  18.247   4.476  1.00 78.21           C  
ATOM   3114  O   ILE A 256     -35.211  19.398   4.653  1.00 74.31           O  
ATOM   3115  CB  ILE A 256     -36.088  16.751   2.940  1.00 69.34           C  
ATOM   3116  CG1 ILE A 256     -36.289  16.343   1.483  1.00 69.25           C  
ATOM   3117  CG2 ILE A 256     -37.318  17.507   3.421  1.00 67.21           C  
ATOM   3118  CD1 ILE A 256     -37.507  15.480   1.245  1.00 67.58           C  
ATOM   3130  N   LEU A 257     -34.323  17.487   5.453  1.00 84.88           N  
ATOM   3131  CA  LEU A 257     -34.308  17.921   6.843  1.00 90.74           C  
ATOM   3132  C   LEU A 257     -33.367  19.102   7.088  1.00 96.86           C  
ATOM   3133  O   LEU A 257     -33.692  20.010   7.853  1.00 99.08           O  
ATOM   3134  CB  LEU A 257     -33.926  16.751   7.750  1.00 91.29           C  
ATOM   3135  CG  LEU A 257     -34.220  16.926   9.240  1.00 93.94           C  
ATOM   3136  CD1 LEU A 257     -35.704  17.161   9.446  1.00 92.93           C  
ATOM   3137  CD2 LEU A 257     -33.752  15.712  10.024  1.00 95.78           C  
ATOM   3149  N   ARG A 258     -32.207  19.088   6.438  1.00 98.29           N  
ATOM   3150  CA  ARG A 258     -31.196  20.114   6.680  1.00 97.35           C  
ATOM   3151  C   ARG A 258     -31.153  21.211   5.612  1.00 88.07           C  
ATOM   3152  O   ARG A 258     -30.335  22.124   5.700  1.00 93.36           O  
ATOM   3153  CB  ARG A 258     -29.810  19.479   6.827  1.00104.76           C  
ATOM   3154  CG  ARG A 258     -29.689  18.493   7.979  1.00109.89           C  
ATOM   3155  CD  ARG A 258     -28.329  17.810   7.973  1.00117.04           C  
ATOM   3156  NE  ARG A 258     -28.234  16.763   8.986  1.00122.01           N  
ATOM   3157  CZ  ARG A 258     -27.692  16.934  10.188  1.00127.88           C  
ATOM   3158  NH1 ARG A 258     -27.189  18.111  10.527  1.00133.60           N1+
ATOM   3159  NH2 ARG A 258     -27.648  15.925  11.047  1.00126.93           N  
ATOM   3173  N   LEU A 259     -32.023  21.123   4.610  1.00117.60           N  
ATOM   3174  CA  LEU A 259     -32.069  22.142   3.560  1.00115.01           C  
ATOM   3175  C   LEU A 259     -33.217  23.119   3.782  1.00113.44           C  
ATOM   3176  O   LEU A 259     -34.384  22.727   3.811  1.00114.40           O  
ATOM   3177  CB  LEU A 259     -32.172  21.506   2.168  1.00119.91           C  
ATOM   3178  CG  LEU A 259     -32.091  22.389   0.909  1.00120.14           C  
ATOM   3179  CD1 LEU A 259     -31.674  21.553  -0.285  1.00121.93           C  
ATOM   3180  CD2 LEU A 259     -33.406  23.095   0.591  1.00122.43           C  
ATOM   3192  N   LYS A 260     -32.873  24.396   3.915  1.00108.97           N  
ATOM   3193  CA  LYS A 260     -33.859  25.462   3.989  1.00107.57           C  
ATOM   3194  C   LYS A 260     -33.202  26.781   3.602  1.00103.41           C  
ATOM   3195  O   LYS A 260     -32.102  27.090   4.063  1.00104.51           O  
ATOM   3196  CB  LYS A 260     -34.453  25.557   5.395  1.00108.13           C  
ATOM   3201  N   SER A 261     -33.876  27.552   2.753  1.00 97.46           N  
ATOM   3202  CA  SER A 261     -33.338  28.817   2.259  1.00 90.57           C  
ATOM   3203  C   SER A 261     -33.046  29.787   3.399  1.00 85.02           C  
ATOM   3204  O   SER A 261     -33.520  29.602   4.519  1.00 86.32           O  
ATOM   3205  CB  SER A 261     -34.313  29.454   1.275  1.00 88.83           C  
ATOM   3206  OG  SER A 261     -33.660  30.401   0.447  1.00 80.18           O  
ATOM   3212  N   VAL A 262     -32.262  30.822   3.110  1.00 78.30           N  
ATOM   3213  CA  VAL A 262     -31.873  31.780   4.137  1.00 80.16           C  
ATOM   3214  C   VAL A 262     -32.753  33.038   4.121  1.00 80.70           C  
ATOM   3215  O   VAL A 262     -32.836  33.756   3.120  1.00 74.78           O  
ATOM   3216  CB  VAL A 262     -30.364  32.132   4.056  1.00107.40           C  
ATOM   3217  CG1 VAL A 262     -30.009  32.733   2.697  1.00108.89           C  
ATOM   3218  CG2 VAL A 262     -29.975  33.062   5.189  1.00104.15           C  
ATOM   3228  N   ARG A 263     -33.417  33.285   5.245  1.00 84.83           N  
ATOM   3229  CA  ARG A 263     -34.333  34.428   5.343  1.00 87.73           C  
ATOM   3230  C   ARG A 263     -34.093  35.099   6.725  1.00 93.16           C  
ATOM   3231  O   ARG A 263     -34.068  34.400   7.761  1.00 91.39           O  
ATOM   3232  CB  ARG A 263     -35.699  33.757   5.500  1.00 86.32           C  
ATOM   3237  N   MET A 264     -33.968  36.434   6.780  1.00  0.00           N  
ATOM   3238  CA  MET A 264     -33.996  37.346   5.609  1.00  0.00           C  
ATOM   3239  C   MET A 264     -32.842  37.058   4.629  1.00  0.00           C  
ATOM   3240  O   MET A 264     -31.724  36.644   5.038  1.00  0.00           O  
ATOM   3243  N   LEU A 265     -33.107  37.255   3.349  1.00  0.00           N  
ATOM   3244  CA  LEU A 265     -32.026  37.059   2.379  1.00  0.00           C  
ATOM   3245  C   LEU A 265     -32.515  37.410   0.982  1.00  0.00           C  
ATOM   3246  O   LEU A 265     -33.544  38.101   0.805  1.00  0.00           O  
ATOM   3249  N   SER A 266     -31.746  36.944  -0.012  1.00  0.00           N  
ATOM   3250  CA  SER A 266     -31.995  37.253  -1.409  1.00  0.00           C  
ATOM   3251  C   SER A 266     -31.729  36.009  -2.236  1.00  0.00           C  
ATOM   3252  O   SER A 266     -30.926  35.152  -1.846  1.00  0.00           O  
ATOM   3255  N   SER A 267     -32.403  35.907  -3.377  1.00  0.00           N  
ATOM   3256  CA  SER A 267     -32.132  34.809  -4.325  1.00  0.00           C  
ATOM   3257  C   SER A 267     -30.638  34.750  -4.679  1.00  0.00           C  
ATOM   3258  O   SER A 267     -30.012  33.660  -4.694  1.00  0.00           O  
ATOM   3261  N   GLY A 268     -30.049  35.908  -4.968  1.00  0.00           N  
ATOM   3262  CA  GLY A 268     -28.631  35.912  -5.391  1.00  0.00           C  
ATOM   3263  C   GLY A 268     -27.701  35.409  -4.271  1.00  0.00           C  
ATOM   3264  O   GLY A 268     -26.806  34.595  -4.538  1.00  0.00           O  
ATOM   3268  N   SER A 269     -27.936  35.849  -3.039  1.00  0.00           N  
ATOM   3269  CA  SER A 269     -27.071  35.420  -1.921  1.00  0.00           C  
ATOM   3270  C   SER A 269     -27.286  33.927  -1.715  1.00  0.00           C  
ATOM   3271  O   SER A 269     -26.342  33.203  -1.396  1.00  0.00           O  
ATOM   3274  N   GLU A 270     -28.521  33.460  -1.899  1.00 85.53           N  
ATOM   3275  CA  GLU A 270     -28.746  32.021  -1.764  1.00 90.28           C  
ATOM   3276  C   GLU A 270     -27.911  31.222  -2.781  1.00 86.61           C  
ATOM   3277  O   GLU A 270     -27.289  30.202  -2.413  1.00 83.11           O  
ATOM   3278  CB  GLU A 270     -30.115  31.983  -2.440  1.00 97.10           C  
ATOM   3279  CG  GLU A 270     -30.254  32.906  -3.631  1.00100.98           C  
ATOM   3280  CD  GLU A 270     -31.630  32.831  -4.257  1.00112.36           C  
ATOM   3281  OE1 GLU A 270     -32.449  32.004  -3.804  1.00118.93           O  
ATOM   3282  OE2 GLU A 270     -31.897  33.600  -5.204  1.00114.99           O1-
ATOM   3289  N   LYS A 271     -27.964  29.929  -2.758  1.00 87.58           N  
ATOM   3290  CA  LYS A 271     -27.004  29.077  -3.452  1.00 86.28           C  
ATOM   3291  C   LYS A 271     -27.107  29.126  -4.976  1.00 85.44           C  
ATOM   3292  O   LYS A 271     -28.117  29.557  -5.532  1.00 86.06           O  
ATOM   3293  CB  LYS A 271     -27.131  27.635  -2.956  1.00 89.78           C  
ATOM   3294  CG  LYS A 271     -28.548  27.088  -3.010  1.00 96.04           C  
ATOM   3295  CD  LYS A 271     -28.746  25.974  -1.997  1.00102.18           C  
ATOM   3296  CE  LYS A 271     -28.583  26.491  -0.576  1.00104.31           C  
ATOM   3297  NZ  LYS A 271     -28.814  25.423   0.435  1.00109.02           N1+
ATOM   3311  N   ASP A 272     -26.045  28.675  -5.637  1.00 87.12           N  
ATOM   3312  CA  ASP A 272     -25.990  28.633  -7.093  1.00 97.45           C  
ATOM   3313  C   ASP A 272     -26.922  27.549  -7.626  1.00101.88           C  
ATOM   3314  O   ASP A 272     -27.243  26.593  -6.920  1.00102.92           O  
ATOM   3315  CB  ASP A 272     -24.555  28.365  -7.555  1.00103.89           C  
ATOM   3316  CG  ASP A 272     -24.318  28.763  -9.001  1.00112.90           C  
ATOM   3317  OD1 ASP A 272     -25.304  28.973  -9.736  1.00118.76           O  
ATOM   3318  OD2 ASP A 272     -23.138  28.862  -9.402  1.00113.48           O1-
ATOM   3323  N   ARG A 273     -27.350  27.697  -8.876  1.00 90.57           N  
ATOM   3324  CA  ARG A 273     -28.272  26.745  -9.490  1.00 90.68           C  
ATOM   3325  C   ARG A 273     -27.568  25.452  -9.899  1.00 85.54           C  
ATOM   3326  O   ARG A 273     -28.218  24.446 -10.205  1.00 83.01           O  
ATOM   3327  CB  ARG A 273     -28.971  27.378 -10.693  1.00 96.82           C  
ATOM   3332  N   ASN A 274     -26.237  25.488  -9.900  1.00 86.16           N  
ATOM   3333  CA  ASN A 274     -25.428  24.317 -10.222  1.00 85.85           C  
ATOM   3334  C   ASN A 274     -25.733  23.140  -9.300  1.00 80.84           C  
ATOM   3335  O   ASN A 274     -25.880  22.004  -9.757  1.00 80.97           O  
ATOM   3336  CB  ASN A 274     -23.939  24.663 -10.153  1.00 89.03           C  
ATOM   3341  N   LEU A 275     -25.827  23.426  -8.004  1.00 77.56           N  
ATOM   3342  CA  LEU A 275     -26.167  22.419  -7.005  1.00 72.42           C  
ATOM   3343  C   LEU A 275     -27.495  21.746  -7.329  1.00 64.53           C  
ATOM   3344  O   LEU A 275     -27.598  20.520  -7.313  1.00 61.05           O  
ATOM   3345  CB  LEU A 275     -26.234  23.049  -5.611  1.00 78.62           C  
ATOM   3346  CG  LEU A 275     -25.024  22.871  -4.690  1.00 80.86           C  
ATOM   3347  CD1 LEU A 275     -23.748  23.360  -5.357  1.00 86.61           C  
ATOM   3348  CD2 LEU A 275     -25.252  23.592  -3.370  1.00 78.51           C  
ATOM   3360  N   ARG A 276     -28.504  22.559  -7.628  1.00 63.41           N  
ATOM   3361  CA  ARG A 276     -29.828  22.051  -7.965  1.00 61.30           C  
ATOM   3362  C   ARG A 276     -29.783  21.173  -9.211  1.00 60.43           C  
ATOM   3363  O   ARG A 276     -30.390  20.099  -9.248  1.00 59.50           O  
ATOM   3364  CB  ARG A 276     -30.808  23.208  -8.171  1.00 60.81           C  
ATOM   3369  N   ARG A 277     -29.054  21.629 -10.226  1.00 62.09           N  
ATOM   3370  CA  ARG A 277     -28.946  20.884 -11.479  1.00 62.60           C  
ATOM   3371  C   ARG A 277     -28.266  19.524 -11.300  1.00 54.90           C  
ATOM   3372  O   ARG A 277     -28.773  18.500 -11.771  1.00 54.61           O  
ATOM   3373  CB  ARG A 277     -28.224  21.716 -12.542  1.00 68.69           C  
ATOM   3374  CG  ARG A 277     -28.995  22.955 -12.973  1.00 73.78           C  
ATOM   3375  CD  ARG A 277     -28.362  23.625 -14.180  1.00 82.49           C  
ATOM   3376  NE  ARG A 277     -29.179  24.732 -14.671  1.00 90.78           N  
ATOM   3377  CZ  ARG A 277     -28.957  26.011 -14.386  1.00 96.18           C  
ATOM   3378  NH1 ARG A 277     -27.933  26.352 -13.617  1.00 98.54           N1+
ATOM   3379  NH2 ARG A 277     -29.755  26.950 -14.876  1.00 99.61           N  
ATOM   3393  N   ILE A 278     -27.126  19.515 -10.614  1.00 50.66           N  
ATOM   3394  CA  ILE A 278     -26.389  18.273 -10.385  1.00 51.98           C  
ATOM   3395  C   ILE A 278     -27.170  17.310  -9.489  1.00 51.82           C  
ATOM   3396  O   ILE A 278     -27.189  16.098  -9.730  1.00 54.06           O  
ATOM   3397  CB  ILE A 278     -24.989  18.543  -9.793  1.00 48.75           C  
ATOM   3398  CG1 ILE A 278     -24.162  19.387 -10.765  1.00 48.27           C  
ATOM   3399  CG2 ILE A 278     -24.272  17.235  -9.492  1.00 44.55           C  
ATOM   3400  CD1 ILE A 278     -22.716  19.551 -10.359  1.00 47.95           C  
ATOM   3412  N   THR A 279     -27.819  17.856  -8.466  1.00 48.93           N  
ATOM   3413  CA  THR A 279     -28.669  17.059  -7.589  1.00 43.25           C  
ATOM   3414  C   THR A 279     -29.784  16.393  -8.390  1.00 42.87           C  
ATOM   3415  O   THR A 279     -30.039  15.196  -8.239  1.00 44.02           O  
ATOM   3416  CB  THR A 279     -29.281  17.911  -6.462  1.00 44.12           C  
ATOM   3418  CG2 THR A 279     -30.228  17.078  -5.613  1.00 40.94           C  
ATOM   3417  OG1 THR A 279     -28.234  18.426  -5.632  1.00 45.38           O  
ATOM   3426  N   ARG A 280     -30.435  17.176  -9.247  1.00 45.39           N  
ATOM   3427  CA  ARG A 280     -31.453  16.647 -10.152  1.00 49.08           C  
ATOM   3428  C   ARG A 280     -30.896  15.500 -10.992  1.00 49.43           C  
ATOM   3429  O   ARG A 280     -31.511  14.433 -11.091  1.00 48.76           O  
ATOM   3430  CB  ARG A 280     -31.980  17.751 -11.070  1.00 49.79           C  
ATOM   3431  CG  ARG A 280     -32.793  17.236 -12.248  1.00 49.96           C  
ATOM   3432  CD  ARG A 280     -33.367  18.378 -13.069  1.00 55.59           C  
ATOM   3433  NE  ARG A 280     -32.325  19.260 -13.584  1.00 61.45           N  
ATOM   3434  CZ  ARG A 280     -32.562  20.387 -14.250  1.00 63.59           C  
ATOM   3435  NH1 ARG A 280     -33.808  20.773 -14.484  1.00 65.77           N1+
ATOM   3436  NH2 ARG A 280     -31.551  21.129 -14.682  1.00 62.32           N  
ATOM   3450  N   MET A 281     -29.730  15.734 -11.587  1.00 50.14           N  
ATOM   3451  CA  MET A 281     -29.060  14.733 -12.411  1.00 53.95           C  
ATOM   3452  C   MET A 281     -28.884  13.410 -11.667  1.00 52.41           C  
ATOM   3453  O   MET A 281     -29.382  12.363 -12.102  1.00 50.98           O  
ATOM   3454  CB  MET A 281     -27.693  15.257 -12.857  1.00 57.18           C  
ATOM   3455  CG  MET A 281     -26.942  14.334 -13.801  1.00 55.98           C  
ATOM   3456  SD  MET A 281     -25.188  14.741 -13.897  1.00 59.92           S  
ATOM   3457  CE  MET A 281     -24.720  13.893 -15.400  1.00 98.16           C  
ATOM   3463 LPD1 MET A 281     -25.090  15.411 -13.948  1.00  0.00          LP  
ATOM   3464 LPD2 MET A 281     -24.847  14.503 -13.360  1.00  0.00          LP  
ATOM   3469  N   VAL A 282     -28.179  13.472 -10.540  1.00 50.91           N  
ATOM   3470  CA  VAL A 282     -27.900  12.287  -9.732  1.00 50.52           C  
ATOM   3471  C   VAL A 282     -29.182  11.573  -9.309  1.00 51.05           C  
ATOM   3472  O   VAL A 282     -29.276  10.348  -9.398  1.00 55.05           O  
ATOM   3473  CB  VAL A 282     -27.067  12.643  -8.483  1.00 46.42           C  
ATOM   3474  CG1 VAL A 282     -26.887  11.421  -7.592  1.00 43.52           C  
ATOM   3475  CG2 VAL A 282     -25.717  13.217  -8.893  1.00 46.32           C  
ATOM   3485  N   LEU A 283     -30.165  12.347  -8.859  1.00 47.48           N  
ATOM   3486  CA  LEU A 283     -31.460  11.798  -8.467  1.00 43.09           C  
ATOM   3487  C   LEU A 283     -32.093  10.988  -9.595  1.00 46.74           C  
ATOM   3488  O   LEU A 283     -32.509   9.842  -9.393  1.00 45.22           O  
ATOM   3489  CB  LEU A 283     -32.408  12.923  -8.047  1.00 46.63           C  
ATOM   3490  CG  LEU A 283     -32.806  12.980  -6.572  1.00 54.29           C  
ATOM   3491  CD1 LEU A 283     -31.585  13.144  -5.680  1.00 52.96           C  
ATOM   3492  CD2 LEU A 283     -33.793  14.112  -6.344  1.00 60.98           C  
ATOM   3504  N   VAL A 284     -32.156  11.586 -10.782  1.00 49.16           N  
ATOM   3505  CA  VAL A 284     -32.753  10.924 -11.937  1.00 45.37           C  
ATOM   3506  C   VAL A 284     -31.996   9.647 -12.311  1.00 45.53           C  
ATOM   3507  O   VAL A 284     -32.609   8.609 -12.594  1.00 45.50           O  
ATOM   3508  CB  VAL A 284     -32.841  11.874 -13.150  1.00 40.63           C  
ATOM   3509  CG1 VAL A 284     -33.299  11.125 -14.390  1.00 41.53           C  
ATOM   3510  CG2 VAL A 284     -33.783  13.028 -12.848  1.00 28.12           C  
ATOM   3520  N   VAL A 285     -30.667   9.726 -12.295  1.00 42.68           N  
ATOM   3521  CA  VAL A 285     -29.828   8.558 -12.556  1.00 42.91           C  
ATOM   3522  C   VAL A 285     -30.165   7.421 -11.594  1.00 46.17           C  
ATOM   3523  O   VAL A 285     -30.377   6.279 -12.009  1.00 50.46           O  
ATOM   3524  CB  VAL A 285     -28.328   8.898 -12.435  1.00 45.53           C  
ATOM   3525  CG1 VAL A 285     -27.494   7.627 -12.395  1.00 47.81           C  
ATOM   3526  CG2 VAL A 285     -27.891   9.794 -13.584  1.00 49.83           C  
ATOM   3536  N   VAL A 286     -30.227   7.754 -10.307  1.00 46.26           N  
ATOM   3537  CA  VAL A 286     -30.574   6.791  -9.267  1.00 42.88           C  
ATOM   3538  C   VAL A 286     -31.944   6.159  -9.506  1.00 38.43           C  
ATOM   3539  O   VAL A 286     -32.103   4.941  -9.389  1.00 36.83           O  
ATOM   3540  CB  VAL A 286     -30.538   7.441  -7.865  1.00 39.33           C  
ATOM   3541  CG1 VAL A 286     -31.211   6.547  -6.835  1.00 35.99           C  
ATOM   3542  CG2 VAL A 286     -29.103   7.745  -7.460  1.00 41.53           C  
ATOM   3552  N   ALA A 287     -32.930   6.986  -9.847  1.00 35.10           N  
ATOM   3553  CA  ALA A 287     -34.277   6.491 -10.119  1.00 36.02           C  
ATOM   3554  C   ALA A 287     -34.277   5.488 -11.273  1.00 44.41           C  
ATOM   3555  O   ALA A 287     -34.866   4.404 -11.170  1.00 49.13           O  
ATOM   3556  CB  ALA A 287     -35.217   7.647 -10.414  1.00 32.35           C  
ATOM   3562  N   VAL A 288     -33.607   5.853 -12.363  1.00 45.39           N  
ATOM   3563  CA  VAL A 288     -33.482   4.966 -13.517  1.00 43.41           C  
ATOM   3564  C   VAL A 288     -32.821   3.640 -13.132  1.00 40.21           C  
ATOM   3565  O   VAL A 288     -33.293   2.561 -13.517  1.00 35.87           O  
ATOM   3566  CB  VAL A 288     -32.708   5.643 -14.676  1.00 40.79           C  
ATOM   3567  CG1 VAL A 288     -32.067   4.608 -15.589  1.00 44.94           C  
ATOM   3568  CG2 VAL A 288     -33.634   6.555 -15.466  1.00 36.43           C  
ATOM   3578  N   PHE A 289     -31.742   3.726 -12.357  1.00 40.70           N  
ATOM   3579  CA  PHE A 289     -31.052   2.533 -11.873  1.00 42.41           C  
ATOM   3580  C   PHE A 289     -31.996   1.632 -11.089  1.00 47.42           C  
ATOM   3581  O   PHE A 289     -32.023   0.426 -11.308  1.00 50.97           O  
ATOM   3582  CB  PHE A 289     -29.848   2.902 -11.002  1.00 40.03           C  
ATOM   3583  CG  PHE A 289     -29.035   1.713 -10.553  1.00 41.25           C  
ATOM   3584  CD1 PHE A 289     -27.900   1.332 -11.249  1.00 44.10           C  
ATOM   3585  CD2 PHE A 289     -29.401   0.982  -9.431  1.00 45.34           C  
ATOM   3586  CE1 PHE A 289     -27.151   0.242 -10.839  1.00 47.55           C  
ATOM   3587  CE2 PHE A 289     -28.659  -0.110  -9.020  1.00 47.03           C  
ATOM   3588  CZ  PHE A 289     -27.532  -0.479  -9.723  1.00 45.85           C  
ATOM   3598  N   ILE A 290     -32.754   2.218 -10.167  1.00 46.46           N  
ATOM   3599  CA  ILE A 290     -33.686   1.445  -9.348  1.00 49.91           C  
ATOM   3600  C   ILE A 290     -34.724   0.748 -10.227  1.00 48.95           C  
ATOM   3601  O   ILE A 290     -34.997  -0.443 -10.052  1.00 47.66           O  
ATOM   3602  CB  ILE A 290     -34.364   2.313  -8.256  1.00 47.36           C  
ATOM   3603  CG1 ILE A 290     -33.633   2.157  -6.920  1.00 44.09           C  
ATOM   3604  CG2 ILE A 290     -35.820   1.915  -8.061  1.00 46.29           C  
ATOM   3605  CD1 ILE A 290     -32.146   2.426  -6.988  1.00 45.58           C  
ATOM   3617  N   VAL A 291     -35.273   1.488 -11.188  1.00 50.27           N  
ATOM   3618  CA  VAL A 291     -36.244   0.926 -12.120  1.00 51.88           C  
ATOM   3619  C   VAL A 291     -35.649  -0.255 -12.897  1.00 52.13           C  
ATOM   3620  O   VAL A 291     -36.335  -1.243 -13.165  1.00 51.07           O  
ATOM   3621  CB  VAL A 291     -36.775   2.001 -13.099  1.00 44.97           C  
ATOM   3622  CG1 VAL A 291     -37.638   1.374 -14.185  1.00 42.41           C  
ATOM   3623  CG2 VAL A 291     -37.558   3.064 -12.341  1.00 37.20           C  
ATOM   3633  N   CYS A 292     -34.364  -0.161 -13.226  1.00 49.58           N  
ATOM   3634  CA  CYS A 292     -33.701  -1.200 -14.014  1.00 48.87           C  
ATOM   3635  C   CYS A 292     -33.224  -2.419 -13.213  1.00 49.67           C  
ATOM   3636  O   CYS A 292     -33.146  -3.522 -13.741  1.00 52.37           O  
ATOM   3637  CB  CYS A 292     -32.520  -0.611 -14.790  1.00 47.19           C  
ATOM   3638  SG  CYS A 292     -32.979   0.516 -16.128  1.00 50.32           S  
ATOM   3643 LPG1 CYS A 292     -33.365   0.186 -16.579  1.00  0.00          LP  
ATOM   3644 LPG2 CYS A 292     -33.327   1.040 -15.873  1.00  0.00          LP  
ATOM   3646  N   TRP A 293     -32.889  -2.231 -11.943  1.00 48.57           N  
ATOM   3647  CA  TRP A 293     -32.277  -3.313 -11.181  1.00 47.67           C  
ATOM   3648  C   TRP A 293     -33.215  -3.972 -10.173  1.00 49.70           C  
ATOM   3649  O   TRP A 293     -32.959  -5.088  -9.722  1.00 47.38           O  
ATOM   3650  CB  TRP A 293     -31.003  -2.830 -10.486  1.00 48.76           C  
ATOM   3651  CG  TRP A 293     -29.825  -2.701 -11.411  1.00 52.05           C  
ATOM   3652  CD1 TRP A 293     -29.575  -1.684 -12.286  1.00 52.47           C  
ATOM   3653  CD2 TRP A 293     -28.736  -3.623 -11.545  1.00 52.26           C  
ATOM   3655  CE2 TRP A 293     -27.864  -3.099 -12.521  1.00 52.17           C  
ATOM   3656  CE3 TRP A 293     -28.413  -4.839 -10.934  1.00 46.42           C  
ATOM   3654  NE1 TRP A 293     -28.399  -1.916 -12.958  1.00 52.05           N  
ATOM   3657  CZ2 TRP A 293     -26.691  -3.750 -12.900  1.00 50.43           C  
ATOM   3658  CZ3 TRP A 293     -27.249  -5.482 -11.313  1.00 44.88           C  
ATOM   3659  CH2 TRP A 293     -26.401  -4.935 -12.284  1.00 45.22           C  
ATOM   3670  N   THR A 294     -34.295  -3.284  -9.814  1.00 51.37           N  
ATOM   3671  CA  THR A 294     -35.251  -3.847  -8.859  1.00 49.73           C  
ATOM   3672  C   THR A 294     -35.920  -5.162  -9.303  1.00 48.33           C  
ATOM   3673  O   THR A 294     -35.954  -6.115  -8.523  1.00 52.65           O  
ATOM   3674  CB  THR A 294     -36.316  -2.816  -8.412  1.00 47.53           C  
ATOM   3676  CG2 THR A 294     -37.282  -3.441  -7.417  1.00 40.25           C  
ATOM   3675  OG1 THR A 294     -35.667  -1.696  -7.798  1.00 50.66           O  
ATOM   3684  N   PRO A 295     -36.449  -5.227 -10.545  1.00 43.89           N  
ATOM   3685  CA  PRO A 295     -37.129  -6.468 -10.940  1.00 47.18           C  
ATOM   3686  C   PRO A 295     -36.245  -7.712 -10.876  1.00 45.33           C  
ATOM   3687  O   PRO A 295     -36.734  -8.776 -10.499  1.00 46.22           O  
ATOM   3688  CB  PRO A 295     -37.541  -6.194 -12.390  1.00 48.84           C  
ATOM   3689  CG  PRO A 295     -37.658  -4.720 -12.470  1.00 43.80           C  
ATOM   3690  CD  PRO A 295     -36.563  -4.195 -11.594  1.00 39.52           C  
ATOM   3698  N   ILE A 296     -34.969  -7.584 -11.229  1.00 42.92           N  
ATOM   3699  CA  ILE A 296     -34.080  -8.743 -11.223  1.00 45.63           C  
ATOM   3700  C   ILE A 296     -33.641  -9.130  -9.809  1.00 43.89           C  
ATOM   3701  O   ILE A 296     -33.573 -10.314  -9.484  1.00 49.26           O  
ATOM   3702  CB  ILE A 296     -32.858  -8.566 -12.168  1.00 42.27           C  
ATOM   3703  CG1 ILE A 296     -32.021  -9.847 -12.207  1.00 37.24           C  
ATOM   3704  CG2 ILE A 296     -32.010  -7.366 -11.765  1.00 35.79           C  
ATOM   3705  CD1 ILE A 296     -32.829 -11.100 -12.484  1.00 35.45           C  
ATOM   3717  N   HIS A 297     -33.362  -8.135  -8.971  1.00 43.21           N  
ATOM   3718  CA  HIS A 297     -32.991  -8.395  -7.586  1.00 46.40           C  
ATOM   3719  C   HIS A 297     -34.102  -9.137  -6.851  1.00 47.11           C  
ATOM   3720  O   HIS A 297     -33.839 -10.008  -6.021  1.00 49.34           O  
ATOM   3721  CB  HIS A 297     -32.643  -7.095  -6.857  1.00 45.00           C  
ATOM   3722  CG  HIS A 297     -31.183  -6.761  -6.879  1.00 44.95           C  
ATOM   3724  CD2 HIS A 297     -30.496  -5.804  -7.548  1.00 43.46           C  
ATOM   3723  ND1 HIS A 297     -30.251  -7.454  -6.137  1.00 46.17           N  
ATOM   3725  CE1 HIS A 297     -29.051  -6.941  -6.351  1.00 44.42           C  
ATOM   3726  NE2 HIS A 297     -29.173  -5.940  -7.202  1.00 41.73           N  
ATOM   3734  N   ILE A 298     -35.346  -8.797  -7.174  1.00 42.64           N  
ATOM   3735  CA  ILE A 298     -36.503  -9.453  -6.578  1.00 48.02           C  
ATOM   3736  C   ILE A 298     -36.727 -10.848  -7.162  1.00 51.20           C  
ATOM   3737  O   ILE A 298     -36.941 -11.812  -6.424  1.00 50.42           O  
ATOM   3738  CB  ILE A 298     -37.778  -8.601  -6.755  1.00 48.48           C  
ATOM   3739  CG1 ILE A 298     -37.714  -7.363  -5.860  1.00 47.06           C  
ATOM   3740  CG2 ILE A 298     -39.021  -9.416  -6.440  1.00 49.22           C  
ATOM   3741  CD1 ILE A 298     -38.947  -6.490  -5.928  1.00 47.39           C  
ATOM   3753  N   TYR A 299     -36.670 -10.943  -8.489  1.00 50.78           N  
ATOM   3754  CA  TYR A 299     -36.903 -12.195  -9.205  1.00 52.36           C  
ATOM   3755  C   TYR A 299     -35.987 -13.311  -8.705  1.00 53.21           C  
ATOM   3756  O   TYR A 299     -36.419 -14.452  -8.528  1.00 50.49           O  
ATOM   3757  CB  TYR A 299     -36.695 -11.981 -10.707  1.00 49.48           C  
ATOM   3758  CG  TYR A 299     -37.596 -12.808 -11.598  1.00 53.75           C  
ATOM   3759  CD1 TYR A 299     -38.135 -12.267 -12.759  1.00 55.34           C  
ATOM   3760  CD2 TYR A 299     -37.901 -14.127 -11.288  1.00 54.44           C  
ATOM   3761  CE1 TYR A 299     -38.957 -13.013 -13.583  1.00 57.77           C  
ATOM   3762  CE2 TYR A 299     -38.721 -14.883 -12.108  1.00 57.02           C  
ATOM   3763  CZ  TYR A 299     -39.248 -14.319 -13.253  1.00 60.21           C  
ATOM   3764  OH  TYR A 299     -40.065 -15.065 -14.071  1.00 65.37           O  
ATOM   3774  N   VAL A 300     -34.725 -12.966  -8.472  1.00 51.42           N  
ATOM   3775  CA  VAL A 300     -33.732 -13.923  -7.994  1.00 48.29           C  
ATOM   3776  C   VAL A 300     -34.112 -14.511  -6.637  1.00 51.63           C  
ATOM   3777  O   VAL A 300     -34.120 -15.730  -6.460  1.00 54.31           O  
ATOM   3778  CB  VAL A 300     -32.335 -13.278  -7.902  1.00 42.66           C  
ATOM   3779  CG1 VAL A 300     -31.384 -14.177  -7.139  1.00 39.45           C  
ATOM   3780  CG2 VAL A 300     -31.795 -12.975  -9.294  1.00 41.27           C  
ATOM   3790  N   ILE A 301     -34.430 -13.636  -5.687  1.00 54.07           N  
ATOM   3791  CA  ILE A 301     -34.821 -14.055  -4.345  1.00 53.04           C  
ATOM   3792  C   ILE A 301     -36.059 -14.943  -4.389  1.00 49.69           C  
ATOM   3793  O   ILE A 301     -36.127 -15.957  -3.694  1.00 49.15           O  
ATOM   3794  CB  ILE A 301     -35.093 -12.840  -3.434  1.00 50.15           C  
ATOM   3795  CG1 ILE A 301     -33.850 -11.957  -3.342  1.00 49.95           C  
ATOM   3796  CG2 ILE A 301     -35.520 -13.286  -2.044  1.00 46.87           C  
ATOM   3797  CD1 ILE A 301     -32.637 -12.668  -2.788  1.00 50.83           C  
ATOM   3809  N   ILE A 302     -37.026 -14.553  -5.215  1.00 46.96           N  
ATOM   3810  CA  ILE A 302     -38.255 -15.319  -5.398  1.00 49.29           C  
ATOM   3811  C   ILE A 302     -37.964 -16.746  -5.850  1.00 56.14           C  
ATOM   3812  O   ILE A 302     -38.419 -17.706  -5.229  1.00 61.14           O  
ATOM   3813  CB  ILE A 302     -39.181 -14.652  -6.434  1.00 48.85           C  
ATOM   3814  CG1 ILE A 302     -39.750 -13.344  -5.879  1.00 41.00           C  
ATOM   3815  CG2 ILE A 302     -40.305 -15.595  -6.834  1.00 43.10           C  
ATOM   3816  CD1 ILE A 302     -40.721 -12.660  -6.813  1.00 40.24           C  
ATOM   3828  N   LYS A 303     -37.200 -16.875  -6.932  1.00 60.20           N  
ATOM   3829  CA  LYS A 303     -36.843 -18.180  -7.476  1.00 63.28           C  
ATOM   3830  C   LYS A 303     -36.072 -19.023  -6.464  1.00 59.70           C  
ATOM   3831  O   LYS A 303     -36.225 -20.243  -6.408  1.00 61.72           O  
ATOM   3832  CB  LYS A 303     -36.019 -18.021  -8.757  1.00 68.42           C  
ATOM   3833  CG  LYS A 303     -35.456 -19.328  -9.294  1.00 83.94           C  
ATOM   3834  CD  LYS A 303     -34.666 -19.121 -10.575  1.00 89.82           C  
ATOM   3835  CE  LYS A 303     -35.563 -18.649 -11.709  1.00 91.14           C  
ATOM   3836  NZ  LYS A 303     -34.819 -18.548 -12.996  1.00 88.98           N1+
ATOM   3850  N   ALA A 304     -35.251 -18.360  -5.657  1.00 54.56           N  
ATOM   3851  CA  ALA A 304     -34.416 -19.048  -4.682  1.00 51.83           C  
ATOM   3852  C   ALA A 304     -35.234 -19.780  -3.625  1.00 58.53           C  
ATOM   3853  O   ALA A 304     -34.766 -20.762  -3.048  1.00 63.47           O  
ATOM   3854  CB  ALA A 304     -33.448 -18.073  -4.021  1.00 48.88           C  
ATOM   3860  N   LEU A 305     -36.455 -19.315  -3.372  1.00 58.00           N  
ATOM   3861  CA  LEU A 305     -37.241 -19.894  -2.285  1.00 64.57           C  
ATOM   3862  C   LEU A 305     -38.627 -20.455  -2.644  1.00 67.94           C  
ATOM   3863  O   LEU A 305     -39.288 -21.028  -1.780  1.00 70.33           O  
ATOM   3864  CB  LEU A 305     -37.301 -18.943  -1.077  1.00 67.92           C  
ATOM   3865  CG  LEU A 305     -37.911 -17.548  -1.220  1.00 70.94           C  
ATOM   3866  CD1 LEU A 305     -39.411 -17.636  -1.133  1.00 77.27           C  
ATOM   3867  CD2 LEU A 305     -37.374 -16.614  -0.146  1.00 68.64           C  
ATOM   3879  N   ILE A 306     -39.073 -20.297  -3.892  1.00 67.72           N  
ATOM   3880  CA  ILE A 306     -40.249 -21.043  -4.371  1.00 75.20           C  
ATOM   3881  C   ILE A 306     -40.099 -21.562  -5.801  1.00 78.97           C  
ATOM   3882  O   ILE A 306     -39.188 -21.170  -6.531  1.00 75.71           O  
ATOM   3883  CB  ILE A 306     -41.587 -20.251  -4.293  1.00 81.98           C  
ATOM   3884  CG1 ILE A 306     -41.602 -19.095  -5.294  1.00 79.93           C  
ATOM   3885  CG2 ILE A 306     -41.895 -19.789  -2.874  1.00 81.80           C  
ATOM   3886  CD1 ILE A 306     -42.993 -18.555  -5.559  1.00 81.97           C  
ATOM   3898  N   THR A 307     -41.016 -22.447  -6.188  1.00 85.72           N  
ATOM   3899  CA  THR A 307     -41.022 -23.045  -7.520  1.00 90.03           C  
ATOM   3900  C   THR A 307     -42.012 -22.329  -8.436  1.00 94.78           C  
ATOM   3901  O   THR A 307     -43.163 -22.096  -8.063  1.00 93.27           O  
ATOM   3902  CB  THR A 307     -41.379 -24.545  -7.458  1.00 91.59           C  
ATOM   3904  CG2 THR A 307     -41.444 -25.144  -8.855  1.00 92.11           C  
ATOM   3903  OG1 THR A 307     -40.390 -25.245  -6.692  1.00 92.12           O  
ATOM   3912  N   ILE A 308     -41.558 -21.989  -9.636  1.00100.62           N  
ATOM   3913  CA  ILE A 308     -42.375 -21.247 -10.588  1.00105.73           C  
ATOM   3914  C   ILE A 308     -42.878 -22.162 -11.704  1.00117.63           C  
ATOM   3915  O   ILE A 308     -42.092 -22.893 -12.309  1.00120.76           O  
ATOM   3916  CB  ILE A 308     -41.576 -20.076 -11.191  1.00100.11           C  
ATOM   3917  CG1 ILE A 308     -40.803 -19.344 -10.092  1.00 94.64           C  
ATOM   3918  CG2 ILE A 308     -42.492 -19.119 -11.925  1.00100.78           C  
ATOM   3919  CD1 ILE A 308     -40.151 -18.056 -10.550  1.00 89.74           C  
ATOM   3931  N   PRO A 309     -44.196 -22.131 -11.970  1.00124.11           N  
ATOM   3932  CA  PRO A 309     -44.794 -22.961 -13.023  1.00129.79           C  
ATOM   3933  C   PRO A 309     -44.175 -22.641 -14.376  1.00129.90           C  
ATOM   3934  O   PRO A 309     -44.463 -21.590 -14.948  1.00129.22           O  
ATOM   3935  CB  PRO A 309     -46.267 -22.541 -13.010  1.00131.61           C  
ATOM   3936  CG  PRO A 309     -46.493 -21.961 -11.658  1.00129.13           C  
ATOM   3937  CD  PRO A 309     -45.203 -21.300 -11.287  1.00123.95           C  
ATOM   3945  N   GLU A 310     -43.332 -23.540 -14.873  1.00131.93           N  
ATOM   3946  CA  GLU A 310     -42.583 -23.290 -16.098  1.00131.87           C  
ATOM   3947  C   GLU A 310     -43.469 -23.083 -17.320  1.00130.50           C  
ATOM   3948  O   GLU A 310     -44.108 -24.013 -17.815  1.00137.61           O  
ATOM   3949  CB  GLU A 310     -41.566 -24.406 -16.353  1.00139.97           C  
ATOM   3950  CG  GLU A 310     -40.413 -24.412 -15.365  1.00141.40           C  
ATOM   3951  CD  GLU A 310     -39.408 -25.508 -15.648  1.00148.20           C  
ATOM   3952  OE1 GLU A 310     -39.676 -26.348 -16.532  1.00154.68           O  
ATOM   3953  OE2 GLU A 310     -38.349 -25.528 -14.986  1.00147.00           O1-
ATOM   3960  N   THR A 311     -43.504 -21.842 -17.786  1.00122.42           N  
ATOM   3961  CA  THR A 311     -44.189 -21.480 -19.015  1.00122.47           C  
ATOM   3962  C   THR A 311     -43.230 -20.616 -19.816  1.00117.08           C  
ATOM   3963  O   THR A 311     -42.182 -20.217 -19.307  1.00111.82           O  
ATOM   3964  CB  THR A 311     -45.471 -20.679 -18.732  1.00123.43           C  
ATOM   3966  CG2 THR A 311     -46.489 -21.538 -17.998  1.00127.11           C  
ATOM   3965  OG1 THR A 311     -45.154 -19.535 -17.929  1.00119.06           O  
ATOM   3974  N   THR A 312     -43.576 -20.330 -21.066  1.00117.92           N  
ATOM   3975  CA  THR A 312     -42.757 -19.438 -21.876  1.00112.87           C  
ATOM   3976  C   THR A 312     -42.736 -18.048 -21.253  1.00106.10           C  
ATOM   3977  O   THR A 312     -41.727 -17.349 -21.321  1.00105.88           O  
ATOM   3978  CB  THR A 312     -43.257 -19.350 -23.329  1.00115.90           C  
ATOM   3980  CG2 THR A 312     -42.950 -20.640 -24.076  1.00118.93           C  
ATOM   3979  OG1 THR A 312     -44.671 -19.124 -23.339  1.00119.55           O  
ATOM   3988  N   PHE A 313     -43.848 -17.665 -20.633  1.00102.49           N  
ATOM   3989  CA  PHE A 313     -43.963 -16.368 -19.971  1.00 97.50           C  
ATOM   3990  C   PHE A 313     -42.904 -16.183 -18.889  1.00 94.24           C  
ATOM   3991  O   PHE A 313     -42.369 -15.087 -18.717  1.00 95.72           O  
ATOM   3992  CB  PHE A 313     -45.361 -16.195 -19.366  1.00 99.62           C  
ATOM   3993  CG  PHE A 313     -45.545 -14.899 -18.622  1.00101.19           C  
ATOM   3994  CD1 PHE A 313     -45.322 -14.828 -17.255  1.00102.23           C  
ATOM   3995  CD2 PHE A 313     -45.940 -13.752 -19.291  1.00103.20           C  
ATOM   3996  CE1 PHE A 313     -45.486 -13.637 -16.571  1.00100.44           C  
ATOM   3997  CE2 PHE A 313     -46.108 -12.559 -18.612  1.00101.49           C  
ATOM   3998  CZ  PHE A 313     -45.880 -12.502 -17.250  1.00 98.74           C  
ATOM   4008  N   GLN A 314     -42.612 -17.255 -18.158  1.00 90.86           N  
ATOM   4009  CA  GLN A 314     -41.634 -17.205 -17.075  1.00 88.49           C  
ATOM   4010  C   GLN A 314     -40.253 -16.848 -17.611  1.00 86.95           C  
ATOM   4011  O   GLN A 314     -39.586 -15.951 -17.091  1.00 85.36           O  
ATOM   4012  CB  GLN A 314     -41.585 -18.546 -16.339  1.00 95.08           C  
ATOM   4013  CG  GLN A 314     -40.829 -18.515 -15.016  1.00100.86           C  
ATOM   4014  CD  GLN A 314     -39.343 -18.784 -15.167  1.00106.87           C  
ATOM   4016  NE2 GLN A 314     -38.949 -19.322 -16.316  1.00111.05           N  
ATOM   4015  OE1 GLN A 314     -38.559 -18.519 -14.254  1.00106.42           O  
ATOM   4025  N   THR A 315     -39.836 -17.555 -18.655  1.00 87.61           N  
ATOM   4026  CA  THR A 315     -38.525 -17.346 -19.258  1.00 83.16           C  
ATOM   4027  C   THR A 315     -38.442 -15.993 -19.959  1.00 80.18           C  
ATOM   4028  O   THR A 315     -37.407 -15.323 -19.914  1.00 83.17           O  
ATOM   4029  CB  THR A 315     -38.186 -18.465 -20.258  1.00 86.18           C  
ATOM   4031  CG2 THR A 315     -38.149 -19.812 -19.552  1.00 82.72           C  
ATOM   4030  OG1 THR A 315     -39.178 -18.503 -21.291  1.00 90.76           O  
ATOM   4039  N   VAL A 316     -39.538 -15.599 -20.604  1.00 78.06           N  
ATOM   4040  CA  VAL A 316     -39.623 -14.297 -21.257  1.00 72.81           C  
ATOM   4041  C   VAL A 316     -39.424 -13.177 -20.245  1.00 65.43           C  
ATOM   4042  O   VAL A 316     -38.572 -12.313 -20.431  1.00 57.25           O  
ATOM   4043  CB  VAL A 316     -40.975 -14.100 -21.978  1.00 73.74           C  
ATOM   4044  CG1 VAL A 316     -41.187 -12.632 -22.329  1.00 71.31           C  
ATOM   4045  CG2 VAL A 316     -41.044 -14.961 -23.227  1.00 74.99           C  
ATOM   4055  N   SER A 317     -40.208 -13.207 -19.172  1.00 68.07           N  
ATOM   4056  CA  SER A 317     -40.121 -12.202 -18.115  1.00 68.04           C  
ATOM   4057  C   SER A 317     -38.740 -12.198 -17.468  1.00 64.03           C  
ATOM   4058  O   SER A 317     -38.184 -11.137 -17.169  1.00 60.90           O  
ATOM   4059  CB  SER A 317     -41.193 -12.455 -17.054  1.00 72.57           C  
ATOM   4060  OG  SER A 317     -41.044 -13.740 -16.474  1.00 75.47           O  
ATOM   4066  N   TRP A 318     -38.197 -13.394 -17.258  1.00 62.48           N  
ATOM   4067  CA  TRP A 318     -36.880 -13.557 -16.651  1.00 61.75           C  
ATOM   4068  C   TRP A 318     -35.794 -12.871 -17.477  1.00 61.82           C  
ATOM   4069  O   TRP A 318     -35.100 -11.960 -16.996  1.00 63.18           O  
ATOM   4070  CB  TRP A 318     -36.561 -15.046 -16.497  1.00 63.94           C  
ATOM   4071  CG  TRP A 318     -35.182 -15.324 -15.998  1.00 63.45           C  
ATOM   4072  CD1 TRP A 318     -34.091 -15.655 -16.747  1.00 65.79           C  
ATOM   4073  CD2 TRP A 318     -34.741 -15.297 -14.637  1.00 60.39           C  
ATOM   4075  CE2 TRP A 318     -33.370 -15.621 -14.634  1.00 61.59           C  
ATOM   4076  CE3 TRP A 318     -35.372 -15.029 -13.418  1.00 56.79           C  
ATOM   4074  NE1 TRP A 318     -32.997 -15.835 -15.936  1.00 64.28           N  
ATOM   4077  CZ2 TRP A 318     -32.619 -15.685 -13.464  1.00 59.39           C  
ATOM   4078  CZ3 TRP A 318     -34.626 -15.093 -12.256  1.00 55.39           C  
ATOM   4079  CH2 TRP A 318     -33.264 -15.419 -12.287  1.00 57.15           C  
ATOM   4090  N   HIS A 319     -35.660 -13.307 -18.726  1.00 58.60           N  
ATOM   4091  CA  HIS A 319     -34.652 -12.753 -19.620  1.00 60.63           C  
ATOM   4092  C   HIS A 319     -34.907 -11.281 -19.930  1.00 58.50           C  
ATOM   4093  O   HIS A 319     -33.984 -10.552 -20.274  1.00 59.32           O  
ATOM   4094  CB  HIS A 319     -34.555 -13.572 -20.908  1.00 68.74           C  
ATOM   4095  CG  HIS A 319     -33.895 -14.903 -20.724  1.00 74.56           C  
ATOM   4097  CD2 HIS A 319     -34.362 -16.161 -20.881  1.00 79.72           C  
ATOM   4096  ND1 HIS A 319     -32.583 -15.027 -20.320  1.00 76.56           N  
ATOM   4098  CE1 HIS A 319     -32.270 -16.311 -20.238  1.00 81.31           C  
ATOM   4099  NE2 HIS A 319     -33.335 -17.019 -20.574  1.00 83.43           N  
ATOM   4107  N   PHE A 320     -36.158 -10.853 -19.802  1.00 57.45           N  
ATOM   4108  CA  PHE A 320     -36.521  -9.449 -19.964  1.00 56.50           C  
ATOM   4109  C   PHE A 320     -35.942  -8.636 -18.812  1.00 53.82           C  
ATOM   4110  O   PHE A 320     -35.383  -7.552 -19.016  1.00 56.02           O  
ATOM   4111  CB  PHE A 320     -38.045  -9.305 -20.015  1.00 63.19           C  
ATOM   4112  CG  PHE A 320     -38.531  -7.884 -20.059  1.00 69.85           C  
ATOM   4113  CD1 PHE A 320     -38.465  -7.146 -21.229  1.00 74.34           C  
ATOM   4114  CD2 PHE A 320     -39.085  -7.296 -18.934  1.00 71.32           C  
ATOM   4115  CE1 PHE A 320     -38.924  -5.841 -21.271  1.00 75.82           C  
ATOM   4116  CE2 PHE A 320     -39.551  -5.995 -18.971  1.00 71.16           C  
ATOM   4117  CZ  PHE A 320     -39.465  -5.265 -20.139  1.00 73.74           C  
ATOM   4127  N   CYS A 321     -36.071  -9.173 -17.602  1.00 47.01           N  
ATOM   4128  CA  CYS A 321     -35.524  -8.524 -16.415  1.00 44.93           C  
ATOM   4129  C   CYS A 321     -34.000  -8.439 -16.474  1.00 45.69           C  
ATOM   4130  O   CYS A 321     -33.423  -7.367 -16.242  1.00 46.94           O  
ATOM   4131  CB  CYS A 321     -35.975  -9.248 -15.144  1.00 46.87           C  
ATOM   4132  SG  CYS A 321     -37.730  -9.028 -14.756  1.00 41.92           S  
ATOM   4137 LPG1 CYS A 321     -37.861  -8.368 -14.668  1.00  0.00          LP  
ATOM   4138 LPG2 CYS A 321     -38.107  -9.267 -15.268  1.00  0.00          LP  
ATOM   4140  N   ILE A 322     -33.357  -9.562 -16.789  1.00 44.83           N  
ATOM   4141  CA  ILE A 322     -31.908  -9.573 -16.997  1.00 47.11           C  
ATOM   4142  C   ILE A 322     -31.518  -8.525 -18.044  1.00 48.89           C  
ATOM   4143  O   ILE A 322     -30.583  -7.730 -17.846  1.00 43.75           O  
ATOM   4144  CB  ILE A 322     -31.419 -10.954 -17.474  1.00 47.83           C  
ATOM   4145  CG1 ILE A 322     -31.777 -12.037 -16.456  1.00 53.45           C  
ATOM   4146  CG2 ILE A 322     -29.917 -10.934 -17.713  1.00 43.67           C  
ATOM   4147  CD1 ILE A 322     -30.874 -12.057 -15.253  1.00 53.86           C  
ATOM   4159  N   ALA A 323     -32.264  -8.525 -19.145  1.00 47.87           N  
ATOM   4160  CA  ALA A 323     -32.027  -7.615 -20.259  1.00 48.25           C  
ATOM   4161  C   ALA A 323     -32.029  -6.157 -19.824  1.00 53.94           C  
ATOM   4162  O   ALA A 323     -31.033  -5.469 -20.011  1.00 50.76           O  
ATOM   4163  CB  ALA A 323     -33.046  -7.836 -21.366  1.00 41.48           C  
ATOM   4169  N   LEU A 324     -33.133  -5.688 -19.245  1.00 57.21           N  
ATOM   4170  CA  LEU A 324     -33.212  -4.285 -18.830  1.00 63.16           C  
ATOM   4171  C   LEU A 324     -32.156  -3.957 -17.773  1.00 57.88           C  
ATOM   4172  O   LEU A 324     -31.601  -2.840 -17.742  1.00 60.19           O  
ATOM   4173  CB  LEU A 324     -34.626  -3.906 -18.372  1.00 68.46           C  
ATOM   4174  CG  LEU A 324     -35.348  -4.723 -17.300  1.00 74.08           C  
ATOM   4175  CD1 LEU A 324     -35.036  -4.200 -15.930  1.00 73.45           C  
ATOM   4176  CD2 LEU A 324     -36.837  -4.671 -17.528  1.00 78.74           C  
ATOM   4188  N   GLY A 325     -31.869  -4.951 -16.933  1.00 49.29           N  
ATOM   4189  CA  GLY A 325     -30.762  -4.869 -16.000  1.00 42.64           C  
ATOM   4190  C   GLY A 325     -29.463  -4.525 -16.705  1.00 44.51           C  
ATOM   4191  O   GLY A 325     -28.649  -3.770 -16.174  1.00 45.45           O  
ATOM   4195  N   TYR A 326     -29.263  -5.073 -17.902  1.00 44.13           N  
ATOM   4196  CA  TYR A 326     -28.103  -4.697 -18.714  1.00 41.22           C  
ATOM   4197  C   TYR A 326     -28.314  -3.388 -19.483  1.00 44.02           C  
ATOM   4198  O   TYR A 326     -27.353  -2.707 -19.844  1.00 44.39           O  
ATOM   4199  CB  TYR A 326     -27.726  -5.818 -19.688  1.00 42.07           C  
ATOM   4200  CG  TYR A 326     -26.936  -6.942 -19.059  1.00 43.43           C  
ATOM   4201  CD1 TYR A 326     -25.635  -6.739 -18.615  1.00 43.12           C  
ATOM   4202  CD2 TYR A 326     -27.484  -8.210 -18.922  1.00 43.73           C  
ATOM   4203  CE1 TYR A 326     -24.906  -7.766 -18.042  1.00 46.93           C  
ATOM   4204  CE2 TYR A 326     -26.763  -9.243 -18.354  1.00 48.41           C  
ATOM   4205  CZ  TYR A 326     -25.475  -9.016 -17.914  1.00 51.12           C  
ATOM   4206  OH  TYR A 326     -24.756 -10.044 -17.345  1.00 53.54           O  
ATOM   4216  N   THR A 327     -29.573  -3.038 -19.719  1.00 43.49           N  
ATOM   4217  CA  THR A 327     -29.925  -1.897 -20.555  1.00 46.68           C  
ATOM   4218  C   THR A 327     -29.640  -0.585 -19.835  1.00 51.08           C  
ATOM   4219  O   THR A 327     -29.365   0.443 -20.470  1.00 49.00           O  
ATOM   4220  CB  THR A 327     -31.405  -1.957 -20.976  1.00 50.55           C  
ATOM   4222  CG2 THR A 327     -31.709  -0.923 -22.048  1.00 52.76           C  
ATOM   4221  OG1 THR A 327     -31.702  -3.262 -21.489  1.00 55.76           O  
ATOM   4230  N   ASN A 328     -29.711  -0.626 -18.505  1.00 53.43           N  
ATOM   4231  CA  ASN A 328     -29.312   0.521 -17.687  1.00 51.98           C  
ATOM   4232  C   ASN A 328     -27.947   1.090 -18.105  1.00 49.15           C  
ATOM   4233  O   ASN A 328     -27.761   2.314 -18.206  1.00 45.25           O  
ATOM   4234  CB  ASN A 328     -29.287   0.123 -16.207  1.00 53.67           C  
ATOM   4235  CG  ASN A 328     -29.064   1.306 -15.283  1.00 53.39           C  
ATOM   4237  ND2 ASN A 328     -27.876   1.381 -14.695  1.00 51.22           N  
ATOM   4236  OD1 ASN A 328     -29.955   2.133 -15.090  1.00 52.70           O  
ATOM   4244  N   SER A 329     -27.013   0.180 -18.377  1.00 51.17           N  
ATOM   4245  CA  SER A 329     -25.642   0.524 -18.750  1.00 53.26           C  
ATOM   4246  C   SER A 329     -25.543   1.399 -19.999  1.00 56.44           C  
ATOM   4247  O   SER A 329     -24.637   2.225 -20.109  1.00 57.45           O  
ATOM   4248  CB  SER A 329     -24.807  -0.746 -18.942  1.00 53.61           C  
ATOM   4249  OG  SER A 329     -24.662  -1.458 -17.725  1.00 49.92           O  
ATOM   4255  N   CYS A 330     -26.460   1.212 -20.942  1.00 56.97           N  
ATOM   4256  CA  CYS A 330     -26.471   2.040 -22.143  1.00 54.76           C  
ATOM   4257  C   CYS A 330     -27.387   3.243 -21.952  1.00 59.71           C  
ATOM   4258  O   CYS A 330     -27.270   4.243 -22.661  1.00 63.16           O  
ATOM   4259  CB  CYS A 330     -26.891   1.233 -23.374  1.00 46.06           C  
ATOM   4260  SG  CYS A 330     -28.670   1.044 -23.585  1.00 68.39           S  
ATOM   4265 LPG1 CYS A 330     -28.929   0.725 -23.045  1.00  0.00          LP  
ATOM   4266 LPG2 CYS A 330     -28.957   1.656 -23.646  1.00  0.00          LP  
ATOM   4268  N   LEU A 331     -28.298   3.143 -20.989  1.00 59.38           N  
ATOM   4269  CA  LEU A 331     -29.171   4.266 -20.664  1.00 58.54           C  
ATOM   4270  C   LEU A 331     -28.403   5.421 -20.026  1.00 57.71           C  
ATOM   4271  O   LEU A 331     -28.706   6.588 -20.281  1.00 58.71           O  
ATOM   4272  CB  LEU A 331     -30.307   3.824 -19.740  1.00 59.36           C  
ATOM   4273  CG  LEU A 331     -31.673   3.613 -20.394  1.00 63.92           C  
ATOM   4274  CD1 LEU A 331     -31.568   2.651 -21.564  1.00 66.59           C  
ATOM   4275  CD2 LEU A 331     -32.681   3.112 -19.370  1.00 66.13           C  
ATOM   4287  N   ASN A 332     -27.411   5.093 -19.203  1.00 54.78           N  
ATOM   4288  CA  ASN A 332     -26.679   6.114 -18.438  1.00 54.52           C  
ATOM   4289  C   ASN A 332     -26.067   7.313 -19.192  1.00 57.24           C  
ATOM   4290  O   ASN A 332     -26.361   8.458 -18.846  1.00 57.38           O  
ATOM   4291  CB  ASN A 332     -25.642   5.471 -17.510  1.00 59.42           C  
ATOM   4292  CG  ASN A 332     -26.114   5.401 -16.075  1.00 59.79           C  
ATOM   4294  ND2 ASN A 332     -25.169   5.331 -15.146  1.00 62.36           N  
ATOM   4293  OD1 ASN A 332     -27.315   5.417 -15.802  1.00 57.57           O  
ATOM   4301  N   PRO A 333     -25.213   7.066 -20.206  1.00 62.14           N  
ATOM   4302  CA  PRO A 333     -24.547   8.203 -20.860  1.00 60.68           C  
ATOM   4303  C   PRO A 333     -25.530   9.147 -21.546  1.00 57.07           C  
ATOM   4304  O   PRO A 333     -25.308  10.357 -21.565  1.00 56.84           O  
ATOM   4305  CB  PRO A 333     -23.653   7.533 -21.911  1.00 63.23           C  
ATOM   4306  CG  PRO A 333     -23.496   6.128 -21.446  1.00 65.85           C  
ATOM   4307  CD  PRO A 333     -24.800   5.785 -20.804  1.00 65.88           C  
ATOM   4315  N   VAL A 334     -26.600   8.585 -22.100  1.00 54.99           N  
ATOM   4316  CA  VAL A 334     -27.676   9.370 -22.690  1.00 57.24           C  
ATOM   4317  C   VAL A 334     -28.244  10.346 -21.663  1.00 59.11           C  
ATOM   4318  O   VAL A 334     -28.541  11.499 -21.981  1.00 60.29           O  
ATOM   4319  CB  VAL A 334     -28.804   8.456 -23.212  1.00 57.23           C  
ATOM   4320  CG1 VAL A 334     -29.998   9.277 -23.672  1.00 59.67           C  
ATOM   4321  CG2 VAL A 334     -28.290   7.570 -24.339  1.00 57.94           C  
ATOM   4331  N   LEU A 335     -28.375   9.880 -20.424  1.00 56.75           N  
ATOM   4332  CA  LEU A 335     -28.880  10.711 -19.339  1.00 55.18           C  
ATOM   4333  C   LEU A 335     -27.921  11.848 -19.000  1.00 58.20           C  
ATOM   4334  O   LEU A 335     -28.354  12.967 -18.725  1.00 57.88           O  
ATOM   4335  CB  LEU A 335     -29.152   9.865 -18.094  1.00 51.15           C  
ATOM   4336  CG  LEU A 335     -30.241   8.802 -18.230  1.00 52.16           C  
ATOM   4337  CD1 LEU A 335     -30.404   8.031 -16.929  1.00 51.25           C  
ATOM   4338  CD2 LEU A 335     -31.558   9.435 -18.653  1.00 49.24           C  
ATOM   4350  N   TYR A 336     -26.622  11.555 -19.021  1.00 61.04           N  
ATOM   4351  CA  TYR A 336     -25.601  12.560 -18.738  1.00 65.33           C  
ATOM   4352  C   TYR A 336     -25.722  13.735 -19.701  1.00 70.45           C  
ATOM   4353  O   TYR A 336     -25.492  14.884 -19.328  1.00 73.82           O  
ATOM   4354  CB  TYR A 336     -24.196  11.962 -18.847  1.00 70.04           C  
ATOM   4355  CG  TYR A 336     -23.908  10.825 -17.891  1.00 75.60           C  
ATOM   4356  CD1 TYR A 336     -22.903   9.907 -18.164  1.00 80.92           C  
ATOM   4357  CD2 TYR A 336     -24.634  10.669 -16.715  1.00 73.68           C  
ATOM   4358  CE1 TYR A 336     -22.631   8.864 -17.301  1.00 81.15           C  
ATOM   4359  CE2 TYR A 336     -24.368   9.629 -15.842  1.00 71.57           C  
ATOM   4360  CZ  TYR A 336     -23.364   8.729 -16.140  1.00 75.42           C  
ATOM   4361  OH  TYR A 336     -23.091   7.690 -15.280  1.00 73.12           O  
ATOM   4371  N   ALA A 337     -26.088  13.433 -20.943  1.00 70.22           N  
ATOM   4372  CA  ALA A 337     -26.253  14.452 -21.969  1.00 75.04           C  
ATOM   4373  C   ALA A 337     -27.361  15.436 -21.607  1.00 79.98           C  
ATOM   4374  O   ALA A 337     -27.176  16.648 -21.687  1.00 86.19           O  
ATOM   4375  CB  ALA A 337     -26.541  13.804 -23.314  1.00 76.14           C  
ATOM   4381  N   PHE A 338     -28.509  14.908 -21.197  1.00 78.16           N  
ATOM   4382  CA  PHE A 338     -29.679  15.737 -20.925  1.00 80.27           C  
ATOM   4383  C   PHE A 338     -29.588  16.531 -19.624  1.00 78.34           C  
ATOM   4384  O   PHE A 338     -29.934  17.711 -19.584  1.00 85.04           O  
ATOM   4385  CB  PHE A 338     -30.947  14.879 -20.922  1.00 81.82           C  
ATOM   4386  CG  PHE A 338     -31.459  14.552 -22.294  1.00 89.91           C  
ATOM   4387  CD1 PHE A 338     -32.603  15.161 -22.782  1.00 94.65           C  
ATOM   4388  CD2 PHE A 338     -30.793  13.643 -23.100  1.00 93.56           C  
ATOM   4389  CE1 PHE A 338     -33.078  14.866 -24.045  1.00 99.28           C  
ATOM   4390  CE2 PHE A 338     -31.263  13.344 -24.365  1.00 96.83           C  
ATOM   4391  CZ  PHE A 338     -32.407  13.956 -24.838  1.00 99.77           C  
ATOM   4401  N   LEU A 339     -29.119  15.882 -18.563  1.00 69.85           N  
ATOM   4402  CA  LEU A 339     -29.174  16.465 -17.228  1.00 64.27           C  
ATOM   4403  C   LEU A 339     -27.920  17.254 -16.860  1.00 60.24           C  
ATOM   4404  O   LEU A 339     -27.815  17.777 -15.751  1.00 59.35           O  
ATOM   4405  CB  LEU A 339     -29.418  15.368 -16.192  1.00 63.32           C  
ATOM   4406  CG  LEU A 339     -30.515  14.365 -16.551  1.00 63.23           C  
ATOM   4407  CD1 LEU A 339     -30.506  13.201 -15.578  1.00 61.90           C  
ATOM   4408  CD2 LEU A 339     -31.880  15.039 -16.581  1.00 62.34           C  
ATOM   4420  N   ASP A 340     -26.970  17.338 -17.785  1.00 62.55           N  
ATOM   4421  CA  ASP A 340     -25.741  18.083 -17.537  1.00 66.86           C  
ATOM   4422  C   ASP A 340     -25.349  18.906 -18.760  1.00 72.46           C  
ATOM   4423  O   ASP A 340     -25.228  18.377 -19.864  1.00 74.33           O  
ATOM   4424  CB  ASP A 340     -24.606  17.133 -17.146  1.00 63.66           C  
ATOM   4425  CG  ASP A 340     -23.514  17.823 -16.356  1.00 66.38           C  
ATOM   4426  OD1 ASP A 340     -22.553  18.325 -16.977  1.00 69.83           O  
ATOM   4427  OD2 ASP A 340     -23.615  17.861 -15.111  1.00 66.13           O1-
ATOM   4432  N   GLU A 341     -25.152  20.205 -18.555  1.00 78.54           N  
ATOM   4433  CA  GLU A 341     -24.867  21.118 -19.659  1.00 90.47           C  
ATOM   4434  C   GLU A 341     -23.428  21.018 -20.160  1.00 90.29           C  
ATOM   4435  O   GLU A 341     -23.180  21.111 -21.361  1.00 94.82           O  
ATOM   4436  CB  GLU A 341     -25.207  22.559 -19.273  1.00 98.30           C  
ATOM   4437  CG  GLU A 341     -26.693  22.798 -19.041  1.00103.80           C  
ATOM   4438  CD  GLU A 341     -27.530  22.505 -20.273  1.00113.23           C  
ATOM   4439  OE1 GLU A 341     -27.103  22.881 -21.385  1.00117.96           O  
ATOM   4440  OE2 GLU A 341     -28.612  21.896 -20.129  1.00116.28           O1-
ATOM   4447  N   ASN A 342     -22.483  20.835 -19.242  1.00 83.89           N  
ATOM   4448  CA  ASN A 342     -21.092  20.630 -19.629  1.00 81.65           C  
ATOM   4449  C   ASN A 342     -20.927  19.332 -20.412  1.00 76.19           C  
ATOM   4450  O   ASN A 342     -20.108  19.244 -21.329  1.00 78.03           O  
ATOM   4451  CB  ASN A 342     -20.170  20.638 -18.407  1.00 80.02           C  
ATOM   4452  CG  ASN A 342     -19.759  22.038 -17.995  1.00 84.66           C  
ATOM   4454  ND2 ASN A 342     -19.367  22.195 -16.736  1.00 79.95           N  
ATOM   4453  OD1 ASN A 342     -19.784  22.968 -18.802  1.00 92.68           O  
ATOM   4461  N   PHE A 343     -21.722  18.329 -20.052  1.00 72.63           N  
ATOM   4462  CA  PHE A 343     -21.680  17.040 -20.732  1.00 76.47           C  
ATOM   4463  C   PHE A 343     -22.233  17.109 -22.151  1.00 85.26           C  
ATOM   4464  O   PHE A 343     -21.621  16.589 -23.082  1.00 94.21           O  
ATOM   4465  CB  PHE A 343     -22.413  15.967 -19.925  1.00 70.07           C  
ATOM   4466  CG  PHE A 343     -21.514  15.168 -19.027  1.00 62.62           C  
ATOM   4467  CD1 PHE A 343     -20.547  14.336 -19.564  1.00 59.98           C  
ATOM   4468  CD2 PHE A 343     -21.637  15.243 -17.651  1.00 55.36           C  
ATOM   4469  CE1 PHE A 343     -19.716  13.598 -18.745  1.00 55.21           C  
ATOM   4470  CE2 PHE A 343     -20.808  14.506 -16.826  1.00 50.50           C  
ATOM   4471  CZ  PHE A 343     -19.848  13.682 -17.375  1.00 51.96           C  
ATOM   4481  N   LYS A 344     -23.388  17.748 -22.319  1.00 84.61           N  
ATOM   4482  CA  LYS A 344     -23.959  17.909 -23.652  1.00 89.08           C  
ATOM   4483  C   LYS A 344     -23.095  18.857 -24.475  1.00 93.86           C  
ATOM   4484  O   LYS A 344     -23.089  18.802 -25.706  1.00 98.74           O  
ATOM   4485  CB  LYS A 344     -25.404  18.414 -23.589  1.00 90.74           C  
ATOM   4486  CG  LYS A 344     -25.553  19.844 -23.105  1.00 94.93           C  
ATOM   4487  CD  LYS A 344     -26.958  20.377 -23.347  1.00 99.07           C  
ATOM   4488  CE  LYS A 344     -27.985  19.692 -22.460  1.00 97.60           C  
ATOM   4489  NZ  LYS A 344     -29.294  20.405 -22.484  1.00100.86           N1+
ATOM   4503  N   ARG A 345     -22.359  19.723 -23.785  1.00 95.52           N  
ATOM   4504  CA  ARG A 345     -21.425  20.628 -24.441  1.00104.11           C  
ATOM   4505  C   ARG A 345     -20.244  19.847 -24.999  1.00104.60           C  
ATOM   4506  O   ARG A 345     -19.810  20.085 -26.126  1.00104.46           O  
ATOM   4507  CB  ARG A 345     -20.937  21.694 -23.462  1.00110.31           C  
ATOM   4508  CG  ARG A 345     -20.055  22.761 -24.083  1.00122.57           C  
ATOM   4509  CD  ARG A 345     -19.750  23.854 -23.074  1.00130.95           C  
ATOM   4510  NE  ARG A 345     -20.972  24.443 -22.533  1.00136.07           N  
ATOM   4511  CZ  ARG A 345     -20.998  25.366 -21.577  1.00141.78           C  
ATOM   4512  NH1 ARG A 345     -19.864  25.810 -21.050  1.00145.40           N1+
ATOM   4513  NH2 ARG A 345     -22.157  25.845 -21.147  1.00142.65           N  
ATOM   4527  N   CYS A 346     -19.725  18.915 -24.205  1.00104.34           N  
ATOM   4528  CA  CYS A 346     -18.644  18.044 -24.660  1.00104.75           C  
ATOM   4529  C   CYS A 346     -19.119  17.158 -25.807  1.00108.44           C  
ATOM   4530  O   CYS A 346     -18.390  16.928 -26.776  1.00113.96           O  
ATOM   4531  CB  CYS A 346     -18.124  17.183 -23.507  1.00 96.61           C  
ATOM   4532  SG  CYS A 346     -17.268  18.108 -22.212  1.00107.08           S  
ATOM   4537 LPG1 CYS A 346     -16.731  18.427 -22.479  1.00  0.00          LP  
ATOM   4538 LPG2 CYS A 346     -17.692  18.565 -21.942  1.00  0.00          LP  
ATOM   4540  N   PHE A 347     -20.349  16.667 -25.685  1.00105.50           N  
ATOM   4541  CA  PHE A 347     -20.963  15.844 -26.719  1.00107.79           C  
ATOM   4542  C   PHE A 347     -21.081  16.613 -28.031  1.00110.35           C  
ATOM   4543  O   PHE A 347     -20.827  16.069 -29.108  1.00109.12           O  
ATOM   4544  CB  PHE A 347     -22.339  15.357 -26.259  1.00110.24           C  
ATOM   4545  CG  PHE A 347     -23.104  14.607 -27.312  1.00118.70           C  
ATOM   4546  CD1 PHE A 347     -22.627  13.406 -27.810  1.00120.75           C  
ATOM   4547  CD2 PHE A 347     -24.306  15.097 -27.795  1.00123.01           C  
ATOM   4548  CE1 PHE A 347     -23.330  12.711 -28.778  1.00122.43           C  
ATOM   4549  CE2 PHE A 347     -25.015  14.407 -28.761  1.00124.89           C  
ATOM   4550  CZ  PHE A 347     -24.525  13.213 -29.253  1.00124.41           C  
ATOM   4560  N   ARG A 348     -21.460  17.884 -27.932  1.00113.83           N  
ATOM   4561  CA  ARG A 348     -21.559  18.749 -29.104  1.00118.35           C  
ATOM   4562  C   ARG A 348     -20.180  19.036 -29.687  1.00120.83           C  
ATOM   4563  O   ARG A 348     -20.013  19.118 -30.904  1.00124.65           O  
ATOM   4564  CB  ARG A 348     -22.262  20.060 -28.745  1.00119.62           C  
ATOM   4569  N   GLU A 349     -19.193  19.188 -28.808  1.00119.29           N  
ATOM   4570  CA  GLU A 349     -17.818  19.433 -29.230  1.00121.96           C  
ATOM   4571  C   GLU A 349     -17.261  18.230 -29.979  1.00120.90           C  
ATOM   4572  O   GLU A 349     -16.410  18.373 -30.859  1.00122.19           O  
ATOM   4573  CB  GLU A 349     -16.935  19.757 -28.024  1.00121.04           C  
ATOM   4578  N   PHE A 350     -17.749  17.047 -29.624  1.00119.94           N  
ATOM   4579  CA  PHE A 350     -17.356  15.828 -30.318  1.00120.51           C  
ATOM   4580  C   PHE A 350     -18.175  15.633 -31.599  1.00118.44           C  
ATOM   4581  O   PHE A 350     -17.708  14.981 -32.542  1.00118.01           O  
ATOM   4582  CB  PHE A 350     -17.501  14.611 -29.400  1.00118.84           C  
ATOM   4583  CG  PHE A 350     -16.944  13.340 -29.982  1.00123.41           C  
ATOM   4584  CD1 PHE A 350     -15.584  13.075 -29.931  1.00127.21           C  
ATOM   4585  CD2 PHE A 350     -17.781  12.403 -30.566  1.00123.51           C  
ATOM   4586  CE1 PHE A 350     -15.069  11.909 -30.461  1.00129.32           C  
ATOM   4587  CE2 PHE A 350     -17.270  11.230 -31.099  1.00125.31           C  
ATOM   4588  CZ  PHE A 350     -15.912  10.985 -31.046  1.00128.14           C  
ATOM   4598  N   CYS A 351     -19.369  16.214 -31.629  1.00118.83           N  
ATOM   4599  CA  CYS A 351     -20.245  16.070 -32.768  1.00122.15           C  
ATOM   4600  C   CYS A 351     -20.086  17.169 -33.815  1.00128.58           C  
ATOM   4601  O   CYS A 351     -19.764  16.915 -34.977  1.00131.06           O  
ATOM   4602  CB  CYS A 351     -21.725  15.983 -32.320  1.00119.68           C  
ATOM   4603  SG  CYS A 351     -22.914  16.000 -33.677  1.00190.35           S  
ATOM   4608 LPG1 CYS A 351     -22.847  16.576 -34.030  1.00  0.00          LP  
ATOM   4609 LPG2 CYS A 351     -22.799  15.470 -34.086  1.00  0.00          LP  
ATOM   4611  N   ILE A 352     -20.340  18.424 -33.402  1.00130.32           N  
ATOM   4612  CA  ILE A 352     -20.196  19.561 -34.297  1.00135.96           C  
ATOM   4613  C   ILE A 352     -18.750  20.036 -34.367  1.00141.72           C  
ATOM   4614  O   ILE A 352     -18.208  20.218 -35.452  1.00148.72           O  
ATOM   4615  CB  ILE A 352     -21.096  20.738 -33.862  1.00135.10           C  
ATOM   4616  CG1 ILE A 352     -22.573  20.329 -33.902  1.00131.15           C  
ATOM   4617  CG2 ILE A 352     -20.855  21.954 -34.747  1.00140.96           C  
ATOM   4618  CD1 ILE A 352     -23.516  21.477 -33.588  1.00131.85           C  
TER   
CONECT    1    2
CONECT    2    1    3    5
CONECT    3    2    4    4   11
CONECT    4    3    3
CONECT    5    2
CONECT   11    3   12
CONECT   12   11   13   15
CONECT   13   12   14   14   27
CONECT   14   13   13
CONECT   15   12   16   17
CONECT   16   15
CONECT   17   15
CONECT   27   13   28
CONECT   28   27   29   31
CONECT   29   28   30   30   35
CONECT   30   29   29
CONECT   31   28
CONECT   35   29   36
CONECT   36   35   37   39
CONECT   37   36   38   38   45
CONECT   38   37   37
CONECT   39   36
CONECT   45   37   46
CONECT   46   45   47   49
CONECT   47   46   48   48   64
CONECT   48   47   47
CONECT   49   46   50   51
CONECT   50   49   52
CONECT   51   49
CONECT   52   50
CONECT   64   47   65
CONECT   65   64   66   68
CONECT   66   65   67   67   78
CONECT   67   66   66
CONECT   68   65   70   69
CONECT   69   68
CONECT   70   68
CONECT   78   66   79
CONECT   79   78   80   82
CONECT   80   79   81   81   97
CONECT   81   80   80
CONECT   82   79   83   84
CONECT   83   82   85
CONECT   84   82
CONECT   85   83
CONECT   97   80   98
CONECT   98   97   99  101
CONECT   99   98  100  100  116
CONECT  100   99   99
CONECT  101   98  102
CONECT  102  101  103
CONECT  103  102  104  110  111
CONECT  104  103
CONECT  110  103  111
CONECT  111  103  110
CONECT  116   99  117
CONECT  117  116  118  120
CONECT  118  117  119  119  126
CONECT  119  118  118
CONECT  120  117
CONECT  126  118  127
CONECT  127  126  128  130
CONECT  128  127  129  129  145
CONECT  129  128  128
CONECT  130  127  131
CONECT  131  130  132  133
CONECT  132  131
CONECT  133  131
CONECT  145  128  146
CONECT  146  145  147  149
CONECT  147  146  148  148  166
CONECT  148  147  147
CONECT  149  146  150
CONECT  150  149  151  151  152
CONECT  151  150  150  153
CONECT  152  150  154  154
CONECT  153  151  155  155
CONECT  154  152  152  155
CONECT  155  153  153  154  156
CONECT  156  155
CONECT  166  147  167
CONECT  167  166  168  170
CONECT  168  167  169  169  177
CONECT  169  168  168
CONECT  170  167  171
CONECT  171  170
CONECT  177  168  178
CONECT  178  177  179  181
CONECT  179  178  180  180  196
CONECT  180  179  179
CONECT  181  178  182  183
CONECT  182  181  184
CONECT  183  181
CONECT  184  182
CONECT  196  179  197
CONECT  197  196  198  200
CONECT  198  197  199  199  212
CONECT  199  198  198
CONECT  200  197  201  202
CONECT  201  200
CONECT  202  200
CONECT  212  198  213
CONECT  213  212  214  216
CONECT  214  213  215  215  225
CONECT  215  214  214
CONECT  216  213  217
CONECT  217  216  222  223
CONECT  222  217  223
CONECT  223  217  222
CONECT  225  214  226
CONECT  226  225  227  229
CONECT  227  226  228  228  241
CONECT  228  227  227
CONECT  229  226  230  231
CONECT  230  229
CONECT  231  229
CONECT  241  227  242
CONECT  242  241  243  245
CONECT  243  242  244  244  257
CONECT  244  243  243
CONECT  245  242  246  247
CONECT  246  245
CONECT  247  245
CONECT  257  243  258
CONECT  258  257  259
CONECT  259  258  260  260  264
CONECT  260  259  259
CONECT  264  259  265
CONECT  265  264  266  268
CONECT  266  265  267  267  283
CONECT  267  266  266
CONECT  268  265  269
CONECT  269  268  270  271
CONECT  270  269
CONECT  271  269
CONECT  283  266  284
CONECT  284  283  285  287
CONECT  285  284  286  286  303
CONECT  286  285  285
CONECT  287  284  288
CONECT  288  287  289  289  290
CONECT  289  288  288  291
CONECT  290  288  292  292
CONECT  291  289  293  293
CONECT  292  290  290  293
CONECT  293  291  291  292
CONECT  303  285  304
CONECT  304  303  305
CONECT  305  304  306  306  310
CONECT  306  305  305
CONECT  310  305  311
CONECT  311  310  312  314
CONECT  312  311  313  313  324
CONECT  313  312  312
CONECT  314  311  315
CONECT  315  314  317  316  316
CONECT  316  315  315
CONECT  317  315
CONECT  324  312  325
CONECT  325  324  326  328
CONECT  326  325  327  327  344
CONECT  327  326  326
CONECT  328  325  329
CONECT  329  328  330  330  331
CONECT  330  329  329  332
CONECT  331  329  333  333
CONECT  332  330  334  334
CONECT  333  331  331  334
CONECT  334  332  332  333
CONECT  344  326  345
CONECT  345  344  346  348
CONECT  346  345  347  347  363
CONECT  347  346  346
CONECT  348  345  349
CONECT  349  348  350  351
CONECT  350  349
CONECT  351  349
CONECT  363  346  364
CONECT  364  363  365  367
CONECT  365  364  366  366  379
CONECT  366  365  365
CONECT  367  364  368  369
CONECT  368  367
CONECT  369  367
CONECT  379  365  380
CONECT  380  379  381  383
CONECT  381  380  382  382  398
CONECT  382  381  381
CONECT  383  380  384
CONECT  384  383  385
CONECT  385  384  386  392  393
CONECT  386  385
CONECT  392  385  393
CONECT  393  385  392
CONECT  398  381  399
CONECT  399  398  400  402
CONECT  400  399  401  401  419
CONECT  401  400  400
CONECT  402  399  403
CONECT  403  402  404  404  405
CONECT  404  403  403  406
CONECT  405  403  407  407
CONECT  406  404  408  408
CONECT  407  405  405  408
CONECT  408  406  406  407  409
CONECT  409  408
CONECT  419  400  420
CONECT  420  419  421  423
CONECT  421  420  422  422  435
CONECT  422  421  421
CONECT  423  420  424  425
CONECT  424  423
CONECT  425  423
CONECT  435  421  436
CONECT  436  435  437  439
CONECT  437  436  438  438  454
CONECT  438  437  437
CONECT  439  436  440  441
CONECT  440  439  442
CONECT  441  439
CONECT  442  440
CONECT  454  437  455
CONECT  455  454  456  458
CONECT  456  455  457  457  470
CONECT  457  456  456
CONECT  458  455  459  460
CONECT  459  458
CONECT  460  458
CONECT  470  456  471
CONECT  471  470  472  474
CONECT  472  471  473  473  494
CONECT  473  472  472
CONECT  474  471  475
CONECT  475  474  476
CONECT  476  475  477
CONECT  477  476  478
CONECT  478  477  479  479  480
CONECT  479  478  478
CONECT  480  478
CONECT  494  472  495
CONECT  495  494  496  498
CONECT  496  495  497  497  515
CONECT  497  496  496
CONECT  498  495  499
CONECT  499  498  500  500  501
CONECT  500  499  499  502
CONECT  501  499  503  503
CONECT  502  500  504  504
CONECT  503  501  501  504
CONECT  504  502  502  503  505
CONECT  505  504
CONECT  515  496  516
CONECT  516  515  517  519
CONECT  517  516  518  518  529
CONECT  518  517  517
CONECT  519  516  521  520
CONECT  520  519
CONECT  521  519
CONECT  529  517  530
CONECT  530  529  531  533
CONECT  531  530  532  532  551
CONECT  532  531  531
CONECT  533  530  534
CONECT  534  533  535
CONECT  535  534  536
CONECT  536  535  537
CONECT  537  536
CONECT  551  531  552
CONECT  552  551  553  555
CONECT  553  552  554  554  570
CONECT  554  553  553
CONECT  555  552  556
CONECT  556  555  557
CONECT  557  556  558  564  565
CONECT  558  557
CONECT  564  557  565
CONECT  565  557  564
CONECT  570  553  571
CONECT  571  570  572  574
CONECT  572  571  573  573  592
CONECT  573  572  572
CONECT  574  571  575
CONECT  575  574  576
CONECT  576  575  577
CONECT  577  576  578
CONECT  578  577
CONECT  592  572  593
CONECT  593  592  594  596
CONECT  594  593  595  595  606
CONECT  595  594  594
CONECT  596  593  598  597
CONECT  597  596
CONECT  598  596
CONECT  606  594  607
CONECT  607  606  608  610
CONECT  608  607  609  609  616
CONECT  609  608  608
CONECT  610  607
CONECT  616  608  617
CONECT  617  616  618  620
CONECT  618  617  619  619  630
CONECT  619  618  618
CONECT  620  617  622  621
CONECT  621  620
CONECT  622  620
CONECT  630  618  631
CONECT  631  630  632  634
CONECT  632  631  633  633  644
CONECT  633  632  632
CONECT  634  631  635
CONECT  635  634  637  636  636
CONECT  636  635  635
CONECT  637  635
CONECT  644  632  645
CONECT  645  644  646  648
CONECT  646  645  647  647  663
CONECT  647  646  646
CONECT  648  645  649  650
CONECT  649  648  651
CONECT  650  648
CONECT  651  649
CONECT  663  646  664
CONECT  664  663  665  667
CONECT  665  664  666  666  684
CONECT  666  665  665
CONECT  667  664  668
CONECT  668  667  669  669  670
CONECT  669  668  668  671
CONECT  670  668  672  672
CONECT  671  669  673  673
CONECT  672  670  670  673
CONECT  673  671  671  672  674
CONECT  674  673
CONECT  684  665  685
CONECT  685  684  686  688
CONECT  686  685  687  687  703
CONECT  687  686  686
CONECT  688  685  689  690
CONECT  689  688  691
CONECT  690  688
CONECT  691  689
CONECT  703  686  704
CONECT  704  703  705  707
CONECT  705  704  706  706  723
CONECT  706  705  705
CONECT  707  704  708
CONECT  708  707  709  709  710
CONECT  709  708  708  711
CONECT  710  708  712  712
CONECT  711  709  713  713
CONECT  712  710  710  713
CONECT  713  711  711  712
CONECT  723  705  724
CONECT  724  723  725  727
CONECT  725  724  726  726  737
CONECT  726  725  725
CONECT  727  724  728
CONECT  728  727  730  729  729
CONECT  729  728  728
CONECT  730  728
CONECT  737  725  738
CONECT  738  737  739  741
CONECT  739  738  740  740  756
CONECT  740  739  739
CONECT  741  738  742
CONECT  742  741  743  744
CONECT  743  742
CONECT  744  742
CONECT  756  739  757
CONECT  757  756  758  760
CONECT  758  757  759  759  766
CONECT  759  758  758
CONECT  760  757
CONECT  766  758  767
CONECT  767  766  768  770
CONECT  768  767  769  769  785
CONECT  769  768  768
CONECT  770  767  771
CONECT  771  770  772  773
CONECT  772  771
CONECT  773  771
CONECT  785  768  786
CONECT  786  785  787  789
CONECT  787  786  788  788  795
CONECT  788  787  787
CONECT  789  786
CONECT  795  787  796
CONECT  796  795  797  799
CONECT  797  796  798  798  807
CONECT  798  797  797
CONECT  799  796  800
CONECT  800  799  801  801  802
CONECT  801  800  800
CONECT  802  800
CONECT  807  797  808
CONECT  808  807  809  811
CONECT  809  808  810  810  817
CONECT  810  809  809
CONECT  811  808
CONECT  817  809  818
CONECT  818  817  819  821
CONECT  819  818  820  820  836
CONECT  820  819  819
CONECT  821  818  822
CONECT  822  821  823  824
CONECT  823  822
CONECT  824  822
CONECT  836  819  837
CONECT  837  836  838  840
CONECT  838  837  839  839  846
CONECT  839  838  838
CONECT  840  837
CONECT  846  838  847
CONECT  847  846  848  850
CONECT  848  847  849  849  860
CONECT  849  848  848
CONECT  850  847  852  851
CONECT  851  850
CONECT  852  850
CONECT  860  848  861
CONECT  861  860  862  864
CONECT  862  861  863  863  871
CONECT  863  862  862
CONECT  864  861  865
CONECT  865  864
CONECT  871  862  872
CONECT  872  871  873  875
CONECT  873  872  874  874  885
CONECT  874  873  873
CONECT  875  872  877  876
CONECT  876  875
CONECT  877  875
CONECT  885  873  886
CONECT  886  885  887  889
CONECT  887  886  888  888  904
CONECT  888  887  887
CONECT  889  886  890
CONECT  890  889  891  892
CONECT  891  890
CONECT  892  890
CONECT  904  887  905  910
CONECT  905  904  906  908
CONECT  906  905  907  907  918
CONECT  907  906  906
CONECT  908  905  909
CONECT  909  908  910
CONECT  910  904  909
CONECT  918  906  919
CONECT  919  918  920  922
CONECT  920  919  921  921  938
CONECT  921  920  920
CONECT  922  919  923
CONECT  923  922  924  924  925
CONECT  924  923  923  926
CONECT  925  923  927  927
CONECT  926  924  928  928
CONECT  927  925  925  928
CONECT  928  926  926  927
CONECT  938  920  939
CONECT  939  938  940  942
CONECT  940  939  941  941  955
CONECT  941  940  940
CONECT  942  939  943
CONECT  943  942  944
CONECT  944  943  946  945  945
CONECT  945  944  944
CONECT  946  944
CONECT  955  940  956
CONECT  956  955  957  959
CONECT  957  956  958  958  966
CONECT  958  957  957
CONECT  959  956  960
CONECT  960  959
CONECT  966  957  967
CONECT  967  966  968  970
CONECT  968  967  969  969  982
CONECT  969  968  968
CONECT  970  967  971  972
CONECT  971  970
CONECT  972  970
CONECT  982  968  983
CONECT  983  982  984  986
CONECT  984  983  985  985  996
CONECT  985  984  984
CONECT  986  983  987
CONECT  987  986  989  988  988
CONECT  988  987  987
CONECT  989  987
CONECT  996  984  997
CONECT  997  996  998 1000
CONECT  998  997  999  999 1017
CONECT  999  998  998
CONECT 1000  997 1001
CONECT 1001 1000 1002 1002 1003
CONECT 1002 1001 1001 1004
CONECT 1003 1001 1005 1005
CONECT 1004 1002 1006 1006
CONECT 1005 1003 1003 1006
CONECT 1006 1004 1004 1005 1007
CONECT 1007 1006
CONECT 1017  998 1018
CONECT 1018 1017 1019 1021
CONECT 1019 1018 1020 1020 1036
CONECT 1020 1019 1019
CONECT 1021 1018 1022
CONECT 1022 1021 1023 1024
CONECT 1023 1022
CONECT 1024 1022
CONECT 1036 1019 1037
CONECT 1037 1036 1038 1040
CONECT 1038 1037 1039 1039 1055
CONECT 1039 1038 1038
CONECT 1040 1037 1041
CONECT 1041 1040 1042
CONECT 1042 1041 1043 1049 1050
CONECT 1043 1042
CONECT 1049 1042 1050
CONECT 1050 1042 1049
CONECT 1055 1038 1056
CONECT 1056 1055 1057
CONECT 1057 1056 1058 1058 1062
CONECT 1058 1057 1057
CONECT 1062 1057 1063
CONECT 1063 1062 1064 1066
CONECT 1064 1063 1065 1065 1076
CONECT 1065 1064 1064
CONECT 1066 1063 1068 1067
CONECT 1067 1066
CONECT 1068 1066
CONECT 1076 1064 1077
CONECT 1077 1076 1078 1080
CONECT 1078 1077 1079 1079 1100
CONECT 1079 1078 1078
CONECT 1080 1077 1081
CONECT 1081 1080 1082 1082 1083
CONECT 1082 1081 1081 1084
CONECT 1083 1081 1085 1085 1086
CONECT 1084 1082 1085
CONECT 1085 1083 1083 1087 1084
CONECT 1086 1083 1088 1088
CONECT 1087 1085 1089 1089
CONECT 1088 1086 1086 1089
CONECT 1089 1087 1087 1088
CONECT 1100 1078 1101 1106
CONECT 1101 1100 1102 1104
CONECT 1102 1101 1103 1103 1114
CONECT 1103 1102 1102
CONECT 1104 1101 1105
CONECT 1105 1104 1106
CONECT 1106 1100 1105
CONECT 1114 1102 1115
CONECT 1115 1114 1116 1118
CONECT 1116 1115 1117 1117 1134
CONECT 1117 1116 1116
CONECT 1118 1115 1119
CONECT 1119 1118 1120 1120 1121
CONECT 1120 1119 1119 1122
CONECT 1121 1119 1123 1123
CONECT 1122 1120 1124 1124
CONECT 1123 1121 1121 1124
CONECT 1124 1122 1122 1123
CONECT 1134 1116 1135
CONECT 1135 1134 1136
CONECT 1136 1135 1137 1137 1141
CONECT 1137 1136 1136
CONECT 1141 1136 1142
CONECT 1142 1141 1143 1145
CONECT 1143 1142 1144 1144 1155
CONECT 1144 1143 1143
CONECT 1145 1142 1146
CONECT 1146 1145 1148 1147 1147
CONECT 1147 1146 1146
CONECT 1148 1146
CONECT 1155 1143 1156
CONECT 1156 1155 1157 1159
CONECT 1157 1156 1158 1158 1174
CONECT 1158 1157 1157
CONECT 1159 1156 1160 1161
CONECT 1160 1159 1162
CONECT 1161 1159
CONECT 1162 1160
CONECT 1174 1157 1175
CONECT 1175 1174 1176 1178
CONECT 1176 1175 1177 1177 1193
CONECT 1177 1176 1176
CONECT 1178 1175 1179
CONECT 1179 1178 1180 1181
CONECT 1180 1179
CONECT 1181 1179
CONECT 1193 1176 1194
CONECT 1194 1193 1195 1197
CONECT 1195 1194 1196 1196 1206
CONECT 1196 1195 1195
CONECT 1197 1194 1198
CONECT 1198 1197 1203 1204 2451
CONECT 1198 2457
CONECT 1203 1198 1204 2457
CONECT 1204 1198 1203 2451 2456
CONECT 1204 2457
CONECT 1206 1195 1207
CONECT 1207 1206 1208 1210
CONECT 1208 1207 1209 1209 1228
CONECT 1209 1208 1208
CONECT 1210 1207 1211
CONECT 1211 1210 1212
CONECT 1212 1211 1213
CONECT 1213 1212 1214
CONECT 1214 1213
CONECT 1228 1208 1229
CONECT 1229 1228 1230 1232
CONECT 1230 1229 1231 1231 1247
CONECT 1231 1230 1230
CONECT 1232 1229 1233 1234
CONECT 1233 1232 1235
CONECT 1234 1232
CONECT 1235 1233
CONECT 1247 1230 1248
CONECT 1248 1247 1249 1251
CONECT 1249 1248 1250 1250 1263
CONECT 1250 1249 1249
CONECT 1251 1248 1252 1253
CONECT 1252 1251
CONECT 1253 1251
CONECT 1263 1249 1264
CONECT 1264 1263 1265 1267
CONECT 1265 1264 1266 1266 1282
CONECT 1266 1265 1265
CONECT 1267 1264 1268 1269
CONECT 1268 1267 1270
CONECT 1269 1267
CONECT 1270 1268
CONECT 1282 1265 1283
CONECT 1283 1282 1284 1286
CONECT 1284 1283 1285 1285 1293
CONECT 1285 1284 1284
CONECT 1286 1283 1287
CONECT 1287 1286
CONECT 1293 1284 1294
CONECT 1294 1293 1295 1297
CONECT 1295 1294 1296 1296 1312
CONECT 1296 1295 1295
CONECT 1297 1294 1298 1299
CONECT 1298 1297 1300
CONECT 1299 1297
CONECT 1300 1298
CONECT 1312 1295 1313
CONECT 1313 1312 1314 1316
CONECT 1314 1313 1315 1315 1324
CONECT 1315 1314 1314
CONECT 1316 1313 1317
CONECT 1317 1316 1318 1318 1319
CONECT 1318 1317 1317
CONECT 1319 1317
CONECT 1324 1314 1325
CONECT 1325 1324 1326 1328
CONECT 1326 1325 1327 1327 1345
CONECT 1327 1326 1326
CONECT 1328 1325 1329
CONECT 1329 1328 1330 1330 1331
CONECT 1330 1329 1329 1332
CONECT 1331 1329 1333 1333
CONECT 1332 1330 1334 1334
CONECT 1333 1331 1331 1334
CONECT 1334 1332 1332 1333 1335
CONECT 1335 1334
CONECT 1345 1326 1346
CONECT 1346 1345 1347 1349
CONECT 1347 1346 1348 1348 1366
CONECT 1348 1347 1347
CONECT 1349 1346 1350
CONECT 1350 1349 1351 1351 1352
CONECT 1351 1350 1350 1353
CONECT 1352 1350 1354 1354
CONECT 1353 1351 1355 1355
CONECT 1354 1352 1352 1355
CONECT 1355 1353 1353 1354 1356
CONECT 1356 1355
CONECT 1366 1347 1367
CONECT 1367 1366 1368 1370
CONECT 1368 1367 1369 1369 1380
CONECT 1369 1368 1368
CONECT 1370 1367 1371
CONECT 1371 1370 1373 1372 1372
CONECT 1372 1371 1371
CONECT 1373 1371
CONECT 1380 1368 1381
CONECT 1381 1380 1382 1384
CONECT 1382 1381 1383 1383 1399
CONECT 1383 1382 1382
CONECT 1384 1381 1385
CONECT 1385 1384 1386
CONECT 1386 1385 1387 1393 1394
CONECT 1387 1386
CONECT 1393 1386 1394
CONECT 1394 1386 1393
CONECT 1399 1382 1400
CONECT 1400 1399 1401 1403
CONECT 1401 1400 1402 1402 1419
CONECT 1402 1401 1401
CONECT 1403 1400 1404
CONECT 1404 1403 1405 1405 1406
CONECT 1405 1404 1404 1407
CONECT 1406 1404 1408 1408
CONECT 1407 1405 1409 1409
CONECT 1408 1406 1406 1409
CONECT 1409 1407 1407 1408
CONECT 1419 1401 1420
CONECT 1420 1419 1421 1423
CONECT 1421 1420 1422 1422 1433
CONECT 1422 1421 1421
CONECT 1423 1420 1425 1424
CONECT 1424 1423
CONECT 1425 1423
CONECT 1433 1421 1434
CONECT 1434 1433 1435 1437
CONECT 1435 1434 1436 1436 1444
CONECT 1436 1435 1435
CONECT 1437 1434 1438
CONECT 1438 1437
CONECT 1444 1435 1445
CONECT 1445 1444 1446 1448
CONECT 1446 1445 1447 1447 1463
CONECT 1447 1446 1446
CONECT 1448 1445 1449 1450
CONECT 1449 1448 1451
CONECT 1450 1448
CONECT 1451 1449
CONECT 1463 1446 1464
CONECT 1464 1463 1465 1467
CONECT 1465 1464 1466 1466 1483
CONECT 1466 1465 1465
CONECT 1467 1464 1468
CONECT 1468 1467 1469 1469 1470
CONECT 1469 1468 1468 1471
CONECT 1470 1468 1472 1472
CONECT 1471 1469 1473 1473
CONECT 1472 1470 1470 1473
CONECT 1473 1471 1471 1472
CONECT 1483 1465 1484
CONECT 1484 1483 1485 1487
CONECT 1485 1484 1486 1486 1497
CONECT 1486 1485 1485
CONECT 1487 1484 1489 1488
CONECT 1488 1487
CONECT 1489 1487
CONECT 1497 1485 1498
CONECT 1498 1497 1499 1501
CONECT 1499 1498 1500 1500 1516
CONECT 1500 1499 1499
CONECT 1501 1498 1502
CONECT 1502 1501 1503 1504
CONECT 1503 1502
CONECT 1504 1502
CONECT 1516 1499 1517
CONECT 1517 1516 1518 1520
CONECT 1518 1517 1519 1519 1529
CONECT 1519 1518 1518
CONECT 1520 1517 1521
CONECT 1521 1520 1526 1527
CONECT 1526 1521 1527
CONECT 1527 1521 1526
CONECT 1529 1518 1530
CONECT 1530 1529 1531 1533
CONECT 1531 1530 1532 1532 1543
CONECT 1532 1531 1531
CONECT 1533 1530 1535 1534
CONECT 1534 1533
CONECT 1535 1533
CONECT 1543 1531 1544
CONECT 1544 1543 1545 1547
CONECT 1545 1544 1546 1546 1562
CONECT 1546 1545 1545
CONECT 1547 1544 1548
CONECT 1548 1547 1549
CONECT 1549 1548 1550 1556 1557
CONECT 1550 1549
CONECT 1556 1549 1557
CONECT 1557 1549 1556
CONECT 1562 1545 1563
CONECT 1563 1562 1564 1566
CONECT 1564 1563 1565 1565 1573
CONECT 1565 1564 1564
CONECT 1566 1563 1567
CONECT 1567 1566
CONECT 1573 1564 1574
CONECT 1574 1573 1575 1577
CONECT 1575 1574 1576 1576 1589
CONECT 1576 1575 1575
CONECT 1577 1574 1578 1579
CONECT 1578 1577
CONECT 1579 1577
CONECT 1589 1575 1590
CONECT 1590 1589 1591 1593
CONECT 1591 1590 1592 1592 1601
CONECT 1592 1591 1591
CONECT 1593 1590 1594
CONECT 1594 1593 1595 1595 1596
CONECT 1595 1594 1594
CONECT 1596 1594
CONECT 1601 1591 1602
CONECT 1602 1601 1603 1605
CONECT 1603 1602 1604 1604 1625
CONECT 1604 1603 1603
CONECT 1605 1602 1606
CONECT 1606 1605 1607
CONECT 1607 1606 1608
CONECT 1608 1607 1609
CONECT 1609 1608 1610 1610 1611
CONECT 1610 1609 1609
CONECT 1611 1609
CONECT 1625 1603 1626
CONECT 1626 1625 1627 1629
CONECT 1627 1626 1628 1628 1646
CONECT 1628 1627 1627
CONECT 1629 1626 1630
CONECT 1630 1629 1631 1631 1632
CONECT 1631 1630 1630 1633
CONECT 1632 1630 1634 1634
CONECT 1633 1631 1635 1635
CONECT 1634 1632 1632 1635
CONECT 1635 1633 1633 1634 1636
CONECT 1636 1635
CONECT 1646 1627 1647
CONECT 1647 1646 1648 1650
CONECT 1648 1647 1649 1649 1665
CONECT 1649 1648 1648
CONECT 1650 1647 1651 1652
CONECT 1651 1650 1653
CONECT 1652 1650
CONECT 1653 1651
CONECT 1665 1648 1666
CONECT 1666 1665 1667 1669
CONECT 1667 1666 1668 1668 1675
CONECT 1668 1667 1667
CONECT 1669 1666
CONECT 1675 1667 1676
CONECT 1676 1675 1677 1679
CONECT 1677 1676 1678 1678 1691
CONECT 1678 1677 1677
CONECT 1679 1676 1680 1681
CONECT 1680 1679
CONECT 1681 1679
CONECT 1691 1677 1692
CONECT 1692 1691 1693 1695
CONECT 1693 1692 1694 1694 1704
CONECT 1694 1693 1693
CONECT 1695 1692 1696
CONECT 1696 1695 1701 1702
CONECT 1701 1696 1702
CONECT 1702 1696 1701
CONECT 1704 1693 1705
CONECT 1705 1704 1706 1708
CONECT 1706 1705 1707 1707 1721
CONECT 1707 1706 1706
CONECT 1708 1705 1709
CONECT 1709 1708 1711 1711 1710
CONECT 1710 1709 1712 1712
CONECT 1711 1709 1709 1713
CONECT 1712 1710 1710 1713
CONECT 1713 1711 1712
CONECT 1721 1706 1722 1727
CONECT 1722 1721 1723 1725
CONECT 1723 1722 1724 1724 1735
CONECT 1724 1723 1723
CONECT 1725 1722 1726
CONECT 1726 1725 1727
CONECT 1727 1721 1726
CONECT 1735 1723 1736
CONECT 1736 1735 1737 1739
CONECT 1737 1736 1738 1738 1751
CONECT 1738 1737 1737
CONECT 1739 1736 1740 1741
CONECT 1740 1739
CONECT 1741 1739
CONECT 1751 1737 1752
CONECT 1752 1751 1753 1755
CONECT 1753 1752 1754 1754 1773
CONECT 1754 1753 1753
CONECT 1755 1752 1756
CONECT 1756 1755 1757
CONECT 1757 1756 1758
CONECT 1758 1757 1759
CONECT 1759 1758
CONECT 1773 1753 1774
CONECT 1774 1773 1775 1777
CONECT 1775 1774 1776 1776 1783
CONECT 1776 1775 1775
CONECT 1777 1774
CONECT 1783 1775 1784
CONECT 1784 1783 1785 1787
CONECT 1785 1784 1786 1786 1802
CONECT 1786 1785 1785
CONECT 1787 1784 1788
CONECT 1788 1787 1789 1790
CONECT 1789 1788
CONECT 1790 1788
CONECT 1802 1785 1803
CONECT 1803 1802 1804 1806
CONECT 1804 1803 1805 1805 1814
CONECT 1805 1804 1804
CONECT 1806 1803 1807
CONECT 1807 1806 1808 1808 1809
CONECT 1808 1807 1807
CONECT 1809 1807
CONECT 1814 1804 1815
CONECT 1815 1814 1816 1818
CONECT 1816 1815 1817 1817 1834
CONECT 1817 1816 1816
CONECT 1818 1815 1819
CONECT 1819 1818 1820 1820 1821
CONECT 1820 1819 1819 1822
CONECT 1821 1819 1823 1823
CONECT 1822 1820 1824 1824
CONECT 1823 1821 1821 1824
CONECT 1824 1822 1822 1823
CONECT 1834 1816 1835
CONECT 1835 1834 1836 1838
CONECT 1836 1835 1837 1837 1858
CONECT 1837 1836 1836
CONECT 1838 1835 1839
CONECT 1839 1838 1840
CONECT 1840 1839 1841
CONECT 1841 1840 1842
CONECT 1842 1841 1843 1843 1844
CONECT 1843 1842 1842
CONECT 1844 1842
CONECT 1858 1836 1859
CONECT 1859 1858 1860 1862
CONECT 1860 1859 1861 1861 1872
CONECT 1861 1860 1860
CONECT 1862 1859 1864 1863
CONECT 1863 1862
CONECT 1864 1862
CONECT 1872 1860 1873 1878
CONECT 1873 1872 1874 1876
CONECT 1874 1873 1875 1875 1886
CONECT 1875 1874 1874
CONECT 1876 1873 1877
CONECT 1877 1876 1878
CONECT 1878 1872 1877
CONECT 1886 1874 1887
CONECT 1887 1886 1888 1890
CONECT 1888 1887 1889 1889 1910
CONECT 1889 1888 1888
CONECT 1890 1887 1891
CONECT 1891 1890 1892
CONECT 1892 1891 1893
CONECT 1893 1892 1894
CONECT 1894 1893 1895 1895 1896
CONECT 1895 1894 1894
CONECT 1896 1894
CONECT 1910 1888 1911
CONECT 1911 1910 1912 1914
CONECT 1912 1911 1913 1913 1924
CONECT 1913 1912 1912
CONECT 1914 1911 1915
CONECT 1915 1914 1917 1916 1916
CONECT 1916 1915 1915
CONECT 1917 1915
CONECT 1924 1912 1925
CONECT 1925 1924 1926 1928
CONECT 1926 1925 1927 1927 1934
CONECT 1927 1926 1926
CONECT 1928 1925
CONECT 1934 1926 1935
CONECT 1935 1934 1936 1938
CONECT 1936 1935 1937 1937 1956
CONECT 1937 1936 1936
CONECT 1938 1935 1939
CONECT 1939 1938 1940
CONECT 1940 1939 1941
CONECT 1941 1940 1942
CONECT 1942 1941
CONECT 1956 1936 1957
CONECT 1957 1956 1958 1960
CONECT 1958 1957 1959 1959 1975
CONECT 1959 1958 1958
CONECT 1960 1957 1961 1962
CONECT 1961 1960 1963
CONECT 1962 1960
CONECT 1963 1961
CONECT 1975 1958 1976
CONECT 1976 1975 1977 1979
CONECT 1977 1976 1978 1978 1991
CONECT 1978 1977 1977
CONECT 1979 1976 1980 1981
CONECT 1980 1979
CONECT 1981 1979
CONECT 1991 1977 1992
CONECT 1992 1991 1993 1995
CONECT 1993 1992 1994 1994 2005
CONECT 1994 1993 1993
CONECT 1995 1992 1996
CONECT 1996 1995 1998 1997 1997
CONECT 1997 1996 1996
CONECT 1998 1996
CONECT 2005 1993 2006
CONECT 2006 2005 2007 2009
CONECT 2007 2006 2008 2008 2021
CONECT 2008 2007 2007
CONECT 2009 2006 2010 2011
CONECT 2010 2009
CONECT 2011 2009
CONECT 2021 2007 2022
CONECT 2022 2021 2023 2025
CONECT 2023 2022 2024 2024 2034
CONECT 2024 2023 2023
CONECT 2025 2022 2026
CONECT 2026 2025 2031 2032
CONECT 2031 2026 2032
CONECT 2032 2026 2031
CONECT 2034 2023 2035
CONECT 2035 2034 2036 2038
CONECT 2036 2035 2037 2037 2048
CONECT 2037 2036 2036
CONECT 2038 2035 2039
CONECT 2039 2038 2041 2040 2040
CONECT 2040 2039 2039
CONECT 2041 2039
CONECT 2048 2036 2049
CONECT 2049 2048 2050 2052
CONECT 2050 2049 2051 2051 2072
CONECT 2051 2050 2050
CONECT 2052 2049 2053
CONECT 2053 2052 2054 2054 2055
CONECT 2054 2053 2053 2056
CONECT 2055 2053 2057 2057 2058
CONECT 2056 2054 2057
CONECT 2057 2055 2055 2059 2056
CONECT 2058 2055 2060 2060
CONECT 2059 2057 2061 2061
CONECT 2060 2058 2058 2061
CONECT 2061 2059 2059 2060
CONECT 2072 2050 2073
CONECT 2073 2072 2074 2076
CONECT 2074 2073 2075 2075 2091
CONECT 2075 2074 2074
CONECT 2076 2073 2077 2078
CONECT 2077 2076 2079
CONECT 2078 2076
CONECT 2079 2077
CONECT 2091 2074 2092
CONECT 2092 2091 2093 2095
CONECT 2093 2092 2094 2094 2110
CONECT 2094 2093 2093
CONECT 2095 2092 2096
CONECT 2096 2095 2097 2098
CONECT 2097 2096
CONECT 2098 2096
CONECT 2110 2093 2111
CONECT 2111 2110 2112 2114
CONECT 2112 2111 2113 2113 2121
CONECT 2113 2112 2112
CONECT 2114 2111 2115
CONECT 2115 2114
CONECT 2121 2112 2122
CONECT 2122 2121 2123 2125
CONECT 2123 2122 2124 2124 2132
CONECT 2124 2123 2123
CONECT 2125 2122 2126
CONECT 2126 2125
CONECT 2132 2123 2133
CONECT 2133 2132 2134 2136
CONECT 2134 2133 2135 2135 2142
CONECT 2135 2134 2134
CONECT 2136 2133
CONECT 2142 2134 2143
CONECT 2143 2142 2144 2146
CONECT 2144 2143 2145 2145 2161
CONECT 2145 2144 2144
CONECT 2146 2143 2147 2148
CONECT 2147 2146 2149
CONECT 2148 2146
CONECT 2149 2147
CONECT 2161 2144 2162
CONECT 2162 2161 2163
CONECT 2163 2162 2164 2164 2168
CONECT 2164 2163 2163
CONECT 2168 2163 2169
CONECT 2169 2168 2170 2172
CONECT 2170 2169 2171 2171 2187
CONECT 2171 2170 2170
CONECT 2172 2169 2173
CONECT 2173 2172 2174 2175
CONECT 2174 2173
CONECT 2175 2173
CONECT 2187 2170 2188 2193
CONECT 2188 2187 2189 2191
CONECT 2189 2188 2190 2190 2201
CONECT 2190 2189 2189
CONECT 2191 2188 2192
CONECT 2192 2191 2193
CONECT 2193 2187 2192
CONECT 2201 2189 2202
CONECT 2202 2201 2203 2205
CONECT 2203 2202 2204 2204 2217
CONECT 2204 2203 2203
CONECT 2205 2202 2206 2207
CONECT 2206 2205
CONECT 2207 2205
CONECT 2217 2203 2218
CONECT 2218 2217 2219 2221
CONECT 2219 2218 2220 2220 2236
CONECT 2220 2219 2219
CONECT 2221 2218 2222
CONECT 2222 2221 2223
CONECT 2223 2222 2224 2230 2231
CONECT 2224 2223
CONECT 2230 2223 2231
CONECT 2231 2223 2230
CONECT 2236 2219 2237
CONECT 2237 2236 2238 2240
CONECT 2238 2237 2239 2239 2256
CONECT 2239 2238 2238
CONECT 2240 2237 2241
CONECT 2241 2240 2242 2242 2243
CONECT 2242 2241 2241 2244
CONECT 2243 2241 2245 2245
CONECT 2244 2242 2246 2246
CONECT 2245 2243 2243 2246
CONECT 2246 2244 2244 2245
CONECT 2256 2238 2257
CONECT 2257 2256 2258 2260
CONECT 2258 2257 2259 2259 2275
CONECT 2259 2258 2258
CONECT 2260 2257 2261
CONECT 2261 2260 2262
CONECT 2262 2261 2263 2269 2270
CONECT 2263 2262
CONECT 2269 2262 2270
CONECT 2270 2262 2269
CONECT 2275 2258 2276
CONECT 2276 2275 2277 2279
CONECT 2277 2276 2278 2278 2285
CONECT 2278 2277 2277
CONECT 2279 2276
CONECT 2285 2277 2286
CONECT 2286 2285 2287 2289
CONECT 2287 2286 2288 2288 2299
CONECT 2288 2287 2287
CONECT 2289 2286 2291 2290
CONECT 2290 2289
CONECT 2291 2289
CONECT 2299 2287 2300
CONECT 2300 2299 2301 2303
CONECT 2301 2300 2302 2302 2313
CONECT 2302 2301 2301
CONECT 2303 2300 2305 2304
CONECT 2304 2303
CONECT 2305 2303
CONECT 2313 2301 2314
CONECT 2314 2313 2315 2317
CONECT 2315 2314 2316 2316 2335
CONECT 2316 2315 2315
CONECT 2317 2314 2318
CONECT 2318 2317 2319
CONECT 2319 2318 2320
CONECT 2320 2319 2321
CONECT 2321 2320
CONECT 2335 2315 2336
CONECT 2336 2335 2337 2339
CONECT 2337 2336 2338 2338 2356
CONECT 2338 2337 2337
CONECT 2339 2336 2340
CONECT 2340 2339 2341 2341 2342
CONECT 2341 2340 2340 2343
CONECT 2342 2340 2344 2344
CONECT 2343 2341 2345 2345
CONECT 2344 2342 2342 2345
CONECT 2345 2343 2343 2344 2346
CONECT 2346 2345
CONECT 2356 2337 2357
CONECT 2357 2356 2358 2360
CONECT 2358 2357 2359 2359 2380
CONECT 2359 2358 2358
CONECT 2360 2357 2361
CONECT 2361 2360 2362
CONECT 2362 2361 2363
CONECT 2363 2362 2364
CONECT 2364 2363 2365 2365 2366
CONECT 2365 2364 2364
CONECT 2366 2364
CONECT 2380 2358 2381
CONECT 2381 2380 2382 2384
CONECT 2382 2381 2383 2383 2397
CONECT 2383 2382 2382
CONECT 2384 2381 2385
CONECT 2385 2384 2386
CONECT 2386 2385 2388 2387 2387
CONECT 2387 2386 2386
CONECT 2388 2386
CONECT 2397 2382 2398
CONECT 2398 2397 2399
CONECT 2399 2398 2400 2400 2404
CONECT 2400 2399 2399
CONECT 2404 2399 2405
CONECT 2405 2404 2406 2408
CONECT 2406 2405 2407 2407 2415
CONECT 2407 2406 2406
CONECT 2408 2405 2409
CONECT 2409 2408
CONECT 2415 2406 2416
CONECT 2416 2415 2417 2419
CONECT 2417 2416 2418 2418 2434
CONECT 2418 2417 2417
CONECT 2419 2416 2420 2421
CONECT 2420 2419 2422
CONECT 2421 2419
CONECT 2422 2420
CONECT 2434 2417 2435
CONECT 2435 2434 2436 2438
CONECT 2436 2435 2437 2437 2446
CONECT 2437 2436 2436
CONECT 2438 2435 2439
CONECT 2439 2438 2440 2440 2441
CONECT 2440 2439 2439
CONECT 2441 2439
CONECT 2446 2436 2447
CONECT 2447 2446 2448 2450
CONECT 2448 2447 2449 2449 2459
CONECT 2449 2448 2448
CONECT 2450 2447 2451
CONECT 2451 1198 1204 2450 2456
CONECT 2451 2457
CONECT 2456 1204 2451 2457
CONECT 2457 1198 1203 1204 2451
CONECT 2457 2456
CONECT 2459 2448 2460
CONECT 2460 2459 2461 2463
CONECT 2461 2460 2462 2462 2473
CONECT 2462 2461 2461
CONECT 2463 2460 2465 2464
CONECT 2464 2463
CONECT 2465 2463
CONECT 2473 2461 2474
CONECT 2474 2473 2475 2477
CONECT 2475 2474 2476 2476 2492
CONECT 2476 2475 2475
CONECT 2477 2474 2478
CONECT 2478 2477 2479 2480
CONECT 2479 2478
CONECT 2480 2478
CONECT 2492 2475 2493
CONECT 2493 2492 2494 2496
CONECT 2494 2493 2495 2495 2506
CONECT 2495 2494 2494
CONECT 2496 2493 2498 2497
CONECT 2497 2496
CONECT 2498 2496
CONECT 2506 2494 2507
CONECT 2507 2506 2508 2510
CONECT 2508 2507 2509 2509 2526
CONECT 2509 2508 2508
CONECT 2510 2507 2511
CONECT 2511 2510 2512 2512 2513
CONECT 2512 2511 2511 2514
CONECT 2513 2511 2515 2515
CONECT 2514 2512 2516 2516
CONECT 2515 2513 2513 2516
CONECT 2516 2514 2514 2515
CONECT 2526 2508 2527
CONECT 2527 2526 2528 2530
CONECT 2528 2527 2529 2529 2537
CONECT 2529 2528 2528
CONECT 2530 2527 2531
CONECT 2531 2530
CONECT 2537 2528 2538
CONECT 2538 2537 2539 2541
CONECT 2539 2538 2540 2540 2554
CONECT 2540 2539 2539
CONECT 2541 2538 2542
CONECT 2542 2541 2544 2544 2543
CONECT 2543 2542 2545 2545
CONECT 2544 2542 2542 2546
CONECT 2545 2543 2543 2546
CONECT 2546 2544 2545
CONECT 2554 2539 2555 2560
CONECT 2555 2554 2556 2558
CONECT 2556 2555 2557 2557 2568
CONECT 2557 2556 2556
CONECT 2558 2555 2559
CONECT 2559 2558 2560
CONECT 2560 2554 2559
CONECT 2568 2556 2569
CONECT 2569 2568 2570 2572
CONECT 2570 2569 2571 2571 2582
CONECT 2571 2570 2570
CONECT 2572 2569 2574 2573
CONECT 2573 2572
CONECT 2574 2572
CONECT 2582 2570 2583
CONECT 2583 2582 2584 2586
CONECT 2584 2583 2585 2585 2606
CONECT 2585 2584 2584
CONECT 2586 2583 2587
CONECT 2587 2586 2588 2588 2589
CONECT 2588 2587 2587 2590
CONECT 2589 2587 2591 2591 2592
CONECT 2590 2588 2591
CONECT 2591 2589 2589 2593 2590
CONECT 2592 2589 2594 2594
CONECT 2593 2591 2595 2595
CONECT 2594 2592 2592 2595
CONECT 2595 2593 2593 2594
CONECT 2606 2584 2607
CONECT 2607 2606 2608 2610
CONECT 2608 2607 2609 2609 2627
CONECT 2609 2608 2608
CONECT 2610 2607 2611
CONECT 2611 2610 2612 2612 2613
CONECT 2612 2611 2611 2614
CONECT 2613 2611 2615 2615
CONECT 2614 2612 2616 2616
CONECT 2615 2613 2613 2616
CONECT 2616 2614 2614 2615 2617
CONECT 2617 2616
CONECT 2627 2608 2628
CONECT 2628 2627 2629 2631
CONECT 2629 2628 2630 2630 2651
CONECT 2630 2629 2629
CONECT 2631 2628 2632
CONECT 2632 2631 2633 2633 2634
CONECT 2633 2632 2632 2635
CONECT 2634 2632 2636 2636 2637
CONECT 2635 2633 2636
CONECT 2636 2634 2634 2638 2635
CONECT 2637 2634 2639 2639
CONECT 2638 2636 2640 2640
CONECT 2639 2637 2637 2640
CONECT 2640 2638 2638 2639
CONECT 2651 2629 2652
CONECT 2652 2651 2653 2655
CONECT 2653 2652 2654 2654 2666
CONECT 2654 2653 2653
CONECT 2655 2652 2656
CONECT 2656 2655 2657
CONECT 2657 2656 2658 2658 2659
CONECT 2658 2657 2657
CONECT 2659 2657
CONECT 2666 2653 2667
CONECT 2667 2666 2668 2670
CONECT 2668 2667 2669 2669 2680
CONECT 2669 2668 2668
CONECT 2670 2667 2671
CONECT 2671 2670 2673 2672 2672
CONECT 2672 2671 2671
CONECT 2673 2671
CONECT 2680 2668 2681
CONECT 2681 2680 2682 2684
CONECT 2682 2681 2683 2683 2699
CONECT 2683 2682 2682
CONECT 2684 2681 2685
CONECT 2685 2684 2686 2687
CONECT 2686 2685
CONECT 2687 2685
CONECT 2699 2682 2700
CONECT 2700 2699 2701 2703
CONECT 2701 2700 2702 2702 2718
CONECT 2702 2701 2701
CONECT 2703 2700 2704
CONECT 2704 2703 2705 2706
CONECT 2705 2704
CONECT 2706 2704
CONECT 2718 2701 2719
CONECT 2719 2718 2720 2722
CONECT 2720 2719 2721 2721 2740
CONECT 2721 2720 2720
CONECT 2722 2719 2723
CONECT 2723 2722 2724
CONECT 2724 2723 2725
CONECT 2725 2724 2726
CONECT 2726 2725
CONECT 2740 2720 2741
CONECT 2741 2740 2742 2744
CONECT 2742 2741 2743 2743 2759
CONECT 2743 2742 2742
CONECT 2744 2741 2745 2746
CONECT 2745 2744 2747
CONECT 2746 2744
CONECT 2747 2745
CONECT 2759 2742 2760
CONECT 2760 2759 2761 2763
CONECT 2761 2760 2762 2762 2772
CONECT 2762 2761 2761
CONECT 2763 2760 2764
CONECT 2764 2763 2769 2770
CONECT 2769 2764 2770
CONECT 2770 2764 2769
CONECT 2772 2761 2773
CONECT 2773 2772 2774 2776
CONECT 2774 2773 2775 2775 2788
CONECT 2775 2774 2774
CONECT 2776 2773 2777 2778
CONECT 2777 2776
CONECT 2778 2776
CONECT 2788 2774 2789
CONECT 2789 2788 2790 2792
CONECT 2790 2789 2791 2791 2808
CONECT 2791 2790 2790
CONECT 2792 2789 2793
CONECT 2793 2792 2794 2794 2795
CONECT 2794 2793 2793 2796
CONECT 2795 2793 2797 2797
CONECT 2796 2794 2798 2798
CONECT 2797 2795 2795 2798
CONECT 2798 2796 2796 2797
CONECT 2808 2790 2809
CONECT 2809 2808 2810 2812
CONECT 2810 2809 2811 2811 2827
CONECT 2811 2810 2810
CONECT 2812 2809 2813 2814
CONECT 2813 2812 2815
CONECT 2814 2812
CONECT 2815 2813
CONECT 2827 2810 2828
CONECT 2828 2827 2829 2831
CONECT 2829 2828 2830 2830 2847
CONECT 2830 2829 2829
CONECT 2831 2828 2832
CONECT 2832 2831 2833 2833 2834
CONECT 2833 2832 2832 2835
CONECT 2834 2832 2836 2836
CONECT 2835 2833 2837 2837
CONECT 2836 2834 2834 2837
CONECT 2837 2835 2835 2836
CONECT 2847 2829 2848
CONECT 2848 2847 2849 2851
CONECT 2849 2848 2850 2850 2857
CONECT 2850 2849 2849
CONECT 2851 2848
CONECT 2857 2849 2858
CONECT 2858 2857 2859 2861
CONECT 2859 2858 2860 2860 2877
CONECT 2860 2859 2859
CONECT 2861 2858 2862
CONECT 2862 2861 2863 2863 2864
CONECT 2863 2862 2862 2865
CONECT 2864 2862 2866 2866
CONECT 2865 2863 2867 2867
CONECT 2866 2864 2864 2867
CONECT 2867 2865 2865 2866
CONECT 2877 2859 2878
CONECT 2878 2877 2879 2881
CONECT 2879 2878 2880 2880 2896
CONECT 2880 2879 2879
CONECT 2881 2878 2882 2883
CONECT 2882 2881 2884
CONECT 2883 2881
CONECT 2884 2882
CONECT 2896 2879 2897
CONECT 2897 2896 2898 2900
CONECT 2898 2897 2899 2899 2915
CONECT 2899 2898 2898
CONECT 2900 2897 2901
CONECT 2901 2900 2902
CONECT 2902 2901 2903 2909 2910
CONECT 2903 2902
CONECT 2909 2902 2910
CONECT 2910 2902 2909
CONECT 2915 2898 2916 2921
CONECT 2916 2915 2917 2919
CONECT 2917 2916 2918 2918 2929
CONECT 2918 2917 2917
CONECT 2919 2916 2920
CONECT 2920 2919 2921
CONECT 2921 2915 2920
CONECT 2929 2917 2930
CONECT 2930 2929 2931 2933
CONECT 2931 2930 2932 2932 2945
CONECT 2932 2931 2931
CONECT 2933 2930 2934 2935
CONECT 2934 2933
CONECT 2935 2933
CONECT 2945 2931 2946
CONECT 2946 2945 2947 2949
CONECT 2947 2946 2948 2948 2964
CONECT 2948 2947 2947
CONECT 2949 2946 2950
CONECT 2950 2949 2951 2952
CONECT 2951 2950
CONECT 2952 2950
CONECT 2964 2947 2965
CONECT 2965 2964 2966 2968
CONECT 2966 2965 2967 2967 2983
CONECT 2967 2966 2966
CONECT 2968 2965 2969 2970
CONECT 2969 2968 2971
CONECT 2970 2968
CONECT 2971 2969
CONECT 2983 2966 2984
CONECT 2984 2983 2985 2987
CONECT 2985 2984 2986 2986 3002
CONECT 2986 2985 2985
CONECT 2987 2984 2988 2989
CONECT 2988 2987 2990
CONECT 2989 2987
CONECT 2990 2988
CONECT 3002 2985 3003
CONECT 3003 3002 3004 3006
CONECT 3004 3003 3005 3005 3016
CONECT 3005 3004 3004
CONECT 3006 3003 3008 3007
CONECT 3007 3006
CONECT 3008 3006
CONECT 3016 3004 3017
CONECT 3017 3016 3018 3020
CONECT 3018 3017 3019 3019 3032
CONECT 3019 3018 3018
CONECT 3020 3017 3021 3022
CONECT 3021 3020
CONECT 3022 3020
CONECT 3032 3018 3033
CONECT 3033 3032 3034 3036
CONECT 3034 3033 3035 3035 3045
CONECT 3035 3034 3034
CONECT 3036 3033 3037
CONECT 3037 3036 3042 3043
CONECT 3042 3037 3043
CONECT 3043 3037 3042
CONECT 3045 3034 3046
CONECT 3046 3045 3047 3049
CONECT 3047 3046 3048 3048 3066
CONECT 3048 3047 3047
CONECT 3049 3046 3050
CONECT 3050 3049 3051 3051 3052
CONECT 3051 3050 3050 3053
CONECT 3052 3050 3054 3054
CONECT 3053 3051 3055 3055
CONECT 3054 3052 3052 3055
CONECT 3055 3053 3053 3054 3056
CONECT 3056 3055
CONECT 3066 3047 3067
CONECT 3067 3066 3068
CONECT 3068 3067 3069 3069 3073
CONECT 3069 3068 3068
CONECT 3073 3068 3074
CONECT 3074 3073 3075 3077
CONECT 3075 3074 3076 3076 3092
CONECT 3076 3075 3075
CONECT 3077 3074 3078
CONECT 3078 3077 3079 3080
CONECT 3079 3078
CONECT 3080 3078
CONECT 3092 3075 3093
CONECT 3093 3092 3094 3096
CONECT 3094 3093 3095 3095 3111
CONECT 3095 3094 3094
CONECT 3096 3093 3097
CONECT 3097 3096 3098
CONECT 3098 3097 3099 3105 3106
CONECT 3099 3098
CONECT 3105 3098 3106
CONECT 3106 3098 3105
CONECT 3111 3094 3112
CONECT 3112 3111 3113 3115
CONECT 3113 3112 3114 3114 3130
CONECT 3114 3113 3113
CONECT 3115 3112 3116 3117
CONECT 3116 3115 3118
CONECT 3117 3115
CONECT 3118 3116
CONECT 3130 3113 3131
CONECT 3131 3130 3132 3134
CONECT 3132 3131 3133 3133 3149
CONECT 3133 3132 3132
CONECT 3134 3131 3135
CONECT 3135 3134 3136 3137
CONECT 3136 3135
CONECT 3137 3135
CONECT 3149 3132 3150
CONECT 3150 3149 3151 3153
CONECT 3151 3150 3152 3152 3173
CONECT 3152 3151 3151
CONECT 3153 3150 3154
CONECT 3154 3153 3155
CONECT 3155 3154 3156
CONECT 3156 3155 3157
CONECT 3157 3156 3158 3158 3159
CONECT 3158 3157 3157
CONECT 3159 3157
CONECT 3173 3151 3174
CONECT 3174 3173 3175 3177
CONECT 3175 3174 3176 3176 3192
CONECT 3176 3175 3175
CONECT 3177 3174 3178
CONECT 3178 3177 3179 3180
CONECT 3179 3178
CONECT 3180 3178
CONECT 3192 3175 3193
CONECT 3193 3192 3194 3196
CONECT 3194 3193 3195 3195 3201
CONECT 3195 3194 3194
CONECT 3196 3193
CONECT 3201 3194 3202
CONECT 3202 3201 3203 3205
CONECT 3203 3202 3204 3204 3212
CONECT 3204 3203 3203
CONECT 3205 3202 3206
CONECT 3206 3205
CONECT 3212 3203 3213
CONECT 3213 3212 3214 3216
CONECT 3214 3213 3215 3215 3228
CONECT 3215 3214 3214
CONECT 3216 3213 3217 3218
CONECT 3217 3216
CONECT 3218 3216
CONECT 3228 3214 3229
CONECT 3229 3228 3230 3232
CONECT 3230 3229 3231 3231 3237
CONECT 3231 3230 3230
CONECT 3232 3229
CONECT 3237 3230 3238
CONECT 3238 3237 3239
CONECT 3239 3238 3240 3240 3243
CONECT 3240 3239 3239
CONECT 3243 3239 3244
CONECT 3244 3243 3245
CONECT 3245 3244 3246 3246 3249
CONECT 3246 3245 3245
CONECT 3249 3245 3250
CONECT 3250 3249 3251
CONECT 3251 3250 3252 3252 3255
CONECT 3252 3251 3251
CONECT 3255 3251 3256
CONECT 3256 3255 3257 3280 3282
CONECT 3257 3256 3258 3258 3261
CONECT 3257 3282
CONECT 3258 3257 3257 3279 3280
CONECT 3261 3257 3262
CONECT 3262 3261 3263
CONECT 3263 3262 3264 3264 3268
CONECT 3264 3263 3263
CONECT 3268 3263 3269
CONECT 3269 3268 3270
CONECT 3270 3269 3271 3271 3274
CONECT 3271 3270 3270
CONECT 3274 3270 3275
CONECT 3275 3274 3276 3278
CONECT 3276 3275 3277 3277 3289
CONECT 3277 3276 3276 3289 3290
CONECT 3278 3275 3279
CONECT 3279 3258 3278 3280
CONECT 3280 3256 3258 3279 3281
CONECT 3280 3281 3282
CONECT 3281 3280 3280
CONECT 3282 3256 3257 3280
CONECT 3289 3276 3277 3290
CONECT 3290 3277 3289 3291 3293
CONECT 3291 3290 3292 3292 3311
CONECT 3292 3291 3291
CONECT 3293 3290 3294
CONECT 3294 3293 3295
CONECT 3295 3294 3296
CONECT 3296 3295 3297
CONECT 3297 3296
CONECT 3311 3291 3312
CONECT 3312 3311 3313 3315
CONECT 3313 3312 3314 3314 3323
CONECT 3314 3313 3313
CONECT 3315 3312 3316
CONECT 3316 3315 3317 3317 3318
CONECT 3317 3316 3316
CONECT 3318 3316
CONECT 3323 3313 3324
CONECT 3324 3323 3325 3327
CONECT 3325 3324 3326 3326 3332
CONECT 3326 3325 3325
CONECT 3327 3324
CONECT 3332 3325 3333
CONECT 3333 3332 3334 3336
CONECT 3334 3333 3335 3335 3341
CONECT 3335 3334 3334
CONECT 3336 3333
CONECT 3341 3334 3342
CONECT 3342 3341 3343 3345
CONECT 3343 3342 3344 3344 3360
CONECT 3344 3343 3343
CONECT 3345 3342 3346
CONECT 3346 3345 3347 3348
CONECT 3347 3346
CONECT 3348 3346
CONECT 3360 3343 3361
CONECT 3361 3360 3362 3364
CONECT 3362 3361 3363 3363 3369
CONECT 3363 3362 3362
CONECT 3364 3361
CONECT 3369 3362 3370
CONECT 3370 3369 3371 3373
CONECT 3371 3370 3372 3372 3393
CONECT 3372 3371 3371
CONECT 3373 3370 3374
CONECT 3374 3373 3375
CONECT 3375 3374 3376
CONECT 3376 3375 3377
CONECT 3377 3376 3378 3378 3379
CONECT 3378 3377 3377
CONECT 3379 3377
CONECT 3393 3371 3394
CONECT 3394 3393 3395 3397
CONECT 3395 3394 3396 3396 3412
CONECT 3396 3395 3395
CONECT 3397 3394 3398 3399
CONECT 3398 3397 3400
CONECT 3399 3397
CONECT 3400 3398
CONECT 3412 3395 3413
CONECT 3413 3412 3414 3416
CONECT 3414 3413 3415 3415 3426
CONECT 3415 3414 3414
CONECT 3416 3413 3418 3417
CONECT 3417 3416
CONECT 3418 3416
CONECT 3426 3414 3427
CONECT 3427 3426 3428 3430
CONECT 3428 3427 3429 3429 3450
CONECT 3429 3428 3428
CONECT 3430 3427 3431
CONECT 3431 3430 3432
CONECT 3432 3431 3433
CONECT 3433 3432 3434
CONECT 3434 3433 3435 3435 3436
CONECT 3435 3434 3434
CONECT 3436 3434
CONECT 3450 3428 3451
CONECT 3451 3450 3452 3454
CONECT 3452 3451 3453 3453 3469
CONECT 3453 3452 3452
CONECT 3454 3451 3455
CONECT 3455 3454 3456
CONECT 3456 3455 3457 3463 3464
CONECT 3457 3456
CONECT 3463 3456 3464
CONECT 3464 3456 3463
CONECT 3469 3452 3470
CONECT 3470 3469 3471 3473
CONECT 3471 3470 3472 3472 3485
CONECT 3472 3471 3471
CONECT 3473 3470 3474 3475
CONECT 3474 3473
CONECT 3475 3473
CONECT 3485 3471 3486
CONECT 3486 3485 3487 3489
CONECT 3487 3486 3488 3488 3504
CONECT 3488 3487 3487
CONECT 3489 3486 3490
CONECT 3490 3489 3491 3492
CONECT 3491 3490
CONECT 3492 3490
CONECT 3504 3487 3505
CONECT 3505 3504 3506 3508
CONECT 3506 3505 3507 3507 3520
CONECT 3507 3506 3506
CONECT 3508 3505 3509 3510
CONECT 3509 3508
CONECT 3510 3508
CONECT 3520 3506 3521
CONECT 3521 3520 3522 3524
CONECT 3522 3521 3523 3523 3536
CONECT 3523 3522 3522
CONECT 3524 3521 3525 3526
CONECT 3525 3524
CONECT 3526 3524
CONECT 3536 3522 3537
CONECT 3537 3536 3538 3540
CONECT 3538 3537 3539 3539 3552
CONECT 3539 3538 3538
CONECT 3540 3537 3541 3542
CONECT 3541 3540
CONECT 3542 3540
CONECT 3552 3538 3553
CONECT 3553 3552 3554 3556
CONECT 3554 3553 3555 3555 3562
CONECT 3555 3554 3554
CONECT 3556 3553
CONECT 3562 3554 3563
CONECT 3563 3562 3564 3566
CONECT 3564 3563 3565 3565 3578
CONECT 3565 3564 3564
CONECT 3566 3563 3567 3568
CONECT 3567 3566
CONECT 3568 3566
CONECT 3578 3564 3579
CONECT 3579 3578 3580 3582
CONECT 3580 3579 3581 3581 3598
CONECT 3581 3580 3580
CONECT 3582 3579 3583
CONECT 3583 3582 3584 3584 3585
CONECT 3584 3583 3583 3586
CONECT 3585 3583 3587 3587
CONECT 3586 3584 3588 3588
CONECT 3587 3585 3585 3588
CONECT 3588 3586 3586 3587
CONECT 3598 3580 3599
CONECT 3599 3598 3600 3602
CONECT 3600 3599 3601 3601 3617
CONECT 3601 3600 3600
CONECT 3602 3599 3603 3604
CONECT 3603 3602 3605
CONECT 3604 3602
CONECT 3605 3603
CONECT 3617 3600 3618
CONECT 3618 3617 3619 3621
CONECT 3619 3618 3620 3620 3633
CONECT 3620 3619 3619
CONECT 3621 3618 3622 3623
CONECT 3622 3621
CONECT 3623 3621
CONECT 3633 3619 3634
CONECT 3634 3633 3635 3637
CONECT 3635 3634 3636 3636 3646
CONECT 3636 3635 3635
CONECT 3637 3634 3638
CONECT 3638 3637 3643 3644
CONECT 3643 3638 3644
CONECT 3644 3638 3643
CONECT 3646 3635 3647
CONECT 3647 3646 3648 3650
CONECT 3648 3647 3649 3649 3670
CONECT 3649 3648 3648
CONECT 3650 3647 3651
CONECT 3651 3650 3652 3652 3653
CONECT 3652 3651 3651 3654
CONECT 3653 3651 3655 3655 3656
CONECT 3654 3652 3655
CONECT 3655 3653 3653 3657 3654
CONECT 3656 3653 3658 3658
CONECT 3657 3655 3659 3659
CONECT 3658 3656 3656 3659
CONECT 3659 3657 3657 3658
CONECT 3670 3648 3671
CONECT 3671 3670 3672 3674
CONECT 3672 3671 3673 3673 3684
CONECT 3673 3672 3672
CONECT 3674 3671 3676 3675
CONECT 3675 3674
CONECT 3676 3674
CONECT 3684 3672 3685 3690
CONECT 3685 3684 3686 3688
CONECT 3686 3685 3687 3687 3698
CONECT 3687 3686 3686
CONECT 3688 3685 3689
CONECT 3689 3688 3690
CONECT 3690 3684 3689
CONECT 3698 3686 3699
CONECT 3699 3698 3700 3702
CONECT 3700 3699 3701 3701 3717
CONECT 3701 3700 3700
CONECT 3702 3699 3703 3704
CONECT 3703 3702 3705
CONECT 3704 3702
CONECT 3705 3703
CONECT 3717 3700 3718
CONECT 3718 3717 3719 3721
CONECT 3719 3718 3720 3720 3734
CONECT 3720 3719 3719
CONECT 3721 3718 3722
CONECT 3722 3721 3724 3724 3723
CONECT 3723 3722 3725 3725
CONECT 3724 3722 3722 3726
CONECT 3725 3723 3723 3726
CONECT 3726 3724 3725
CONECT 3734 3719 3735
CONECT 3735 3734 3736 3738
CONECT 3736 3735 3737 3737 3753
CONECT 3737 3736 3736
CONECT 3738 3735 3739 3740
CONECT 3739 3738 3741
CONECT 3740 3738
CONECT 3741 3739
CONECT 3753 3736 3754
CONECT 3754 3753 3755 3757
CONECT 3755 3754 3756 3756 3774
CONECT 3756 3755 3755
CONECT 3757 3754 3758
CONECT 3758 3757 3759 3759 3760
CONECT 3759 3758 3758 3761
CONECT 3760 3758 3762 3762
CONECT 3761 3759 3763 3763
CONECT 3762 3760 3760 3763
CONECT 3763 3761 3761 3762 3764
CONECT 3764 3763
CONECT 3774 3755 3775
CONECT 3775 3774 3776 3778
CONECT 3776 3775 3777 3777 3790
CONECT 3777 3776 3776
CONECT 3778 3775 3779 3780
CONECT 3779 3778
CONECT 3780 3778
CONECT 3790 3776 3791
CONECT 3791 3790 3792 3794
CONECT 3792 3791 3793 3793 3809
CONECT 3793 3792 3792
CONECT 3794 3791 3795 3796
CONECT 3795 3794 3797
CONECT 3796 3794
CONECT 3797 3795
CONECT 3809 3792 3810
CONECT 3810 3809 3811 3813
CONECT 3811 3810 3812 3812 3828
CONECT 3812 3811 3811
CONECT 3813 3810 3814 3815
CONECT 3814 3813 3816
CONECT 3815 3813
CONECT 3816 3814
CONECT 3828 3811 3829
CONECT 3829 3828 3830 3832
CONECT 3830 3829 3831 3831 3850
CONECT 3831 3830 3830
CONECT 3832 3829 3833
CONECT 3833 3832 3834
CONECT 3834 3833 3835
CONECT 3835 3834 3836
CONECT 3836 3835
CONECT 3850 3830 3851
CONECT 3851 3850 3852 3854
CONECT 3852 3851 3853 3853 3860
CONECT 3853 3852 3852
CONECT 3854 3851
CONECT 3860 3852 3861
CONECT 3861 3860 3862 3864
CONECT 3862 3861 3863 3863 3879
CONECT 3863 3862 3862
CONECT 3864 3861 3865
CONECT 3865 3864 3866 3867
CONECT 3866 3865
CONECT 3867 3865
CONECT 3879 3862 3880
CONECT 3880 3879 3881 3883
CONECT 3881 3880 3882 3882 3898
CONECT 3882 3881 3881
CONECT 3883 3880 3884 3885
CONECT 3884 3883 3886
CONECT 3885 3883
CONECT 3886 3884
CONECT 3898 3881 3899
CONECT 3899 3898 3900 3902
CONECT 3900 3899 3901 3901 3912
CONECT 3901 3900 3900
CONECT 3902 3899 3904 3903
CONECT 3903 3902
CONECT 3904 3902
CONECT 3912 3900 3913
CONECT 3913 3912 3914 3916
CONECT 3914 3913 3915 3915 3931
CONECT 3915 3914 3914
CONECT 3916 3913 3917 3918
CONECT 3917 3916 3919
CONECT 3918 3916
CONECT 3919 3917
CONECT 3931 3914 3932 3937
CONECT 3932 3931 3933 3935
CONECT 3933 3932 3934 3934 3945
CONECT 3934 3933 3933
CONECT 3935 3932 3936
CONECT 3936 3935 3937
CONECT 3937 3931 3936
CONECT 3945 3933 3946
CONECT 3946 3945 3947 3949
CONECT 3947 3946 3948 3948 3960
CONECT 3948 3947 3947
CONECT 3949 3946 3950
CONECT 3950 3949 3951
CONECT 3951 3950 3952 3952 3953
CONECT 3952 3951 3951
CONECT 3953 3951
CONECT 3960 3947 3961
CONECT 3961 3960 3962 3964
CONECT 3962 3961 3963 3963 3974
CONECT 3963 3962 3962
CONECT 3964 3961 3966 3965
CONECT 3965 3964
CONECT 3966 3964
CONECT 3974 3962 3975
CONECT 3975 3974 3976 3978
CONECT 3976 3975 3977 3977 3988
CONECT 3977 3976 3976
CONECT 3978 3975 3980 3979
CONECT 3979 3978
CONECT 3980 3978
CONECT 3988 3976 3989
CONECT 3989 3988 3990 3992
CONECT 3990 3989 3991 3991 4008
CONECT 3991 3990 3990
CONECT 3992 3989 3993
CONECT 3993 3992 3994 3994 3995
CONECT 3994 3993 3993 3996
CONECT 3995 3993 3997 3997
CONECT 3996 3994 3998 3998
CONECT 3997 3995 3995 3998
CONECT 3998 3996 3996 3997
CONECT 4008 3990 4009
CONECT 4009 4008 4010 4012
CONECT 4010 4009 4011 4011 4025
CONECT 4011 4010 4010
CONECT 4012 4009 4013
CONECT 4013 4012 4014
CONECT 4014 4013 4016 4015 4015
CONECT 4015 4014 4014
CONECT 4016 4014
CONECT 4025 4010 4026
CONECT 4026 4025 4027 4029
CONECT 4027 4026 4028 4028 4039
CONECT 4028 4027 4027
CONECT 4029 4026 4031 4030
CONECT 4030 4029
CONECT 4031 4029
CONECT 4039 4027 4040
CONECT 4040 4039 4041 4043
CONECT 4041 4040 4042 4042 4055
CONECT 4042 4041 4041
CONECT 4043 4040 4044 4045
CONECT 4044 4043
CONECT 4045 4043
CONECT 4055 4041 4056
CONECT 4056 4055 4057 4059
CONECT 4057 4056 4058 4058 4066
CONECT 4058 4057 4057
CONECT 4059 4056 4060
CONECT 4060 4059
CONECT 4066 4057 4067
CONECT 4067 4066 4068 4070
CONECT 4068 4067 4069 4069 4090
CONECT 4069 4068 4068
CONECT 4070 4067 4071
CONECT 4071 4070 4072 4072 4073
CONECT 4072 4071 4071 4074
CONECT 4073 4071 4075 4075 4076
CONECT 4074 4072 4075
CONECT 4075 4073 4073 4077 4074
CONECT 4076 4073 4078 4078
CONECT 4077 4075 4079 4079
CONECT 4078 4076 4076 4079
CONECT 4079 4077 4077 4078
CONECT 4090 4068 4091
CONECT 4091 4090 4092 4094
CONECT 4092 4091 4093 4093 4107
CONECT 4093 4092 4092
CONECT 4094 4091 4095
CONECT 4095 4094 4097 4097 4096
CONECT 4096 4095 4098 4098
CONECT 4097 4095 4095 4099
CONECT 4098 4096 4096 4099
CONECT 4099 4097 4098
CONECT 4107 4092 4108
CONECT 4108 4107 4109 4111
CONECT 4109 4108 4110 4110 4127
CONECT 4110 4109 4109
CONECT 4111 4108 4112
CONECT 4112 4111 4113 4113 4114
CONECT 4113 4112 4112 4115
CONECT 4114 4112 4116 4116
CONECT 4115 4113 4117 4117
CONECT 4116 4114 4114 4117
CONECT 4117 4115 4115 4116
CONECT 4127 4109 4128
CONECT 4128 4127 4129 4131
CONECT 4129 4128 4130 4130 4140
CONECT 4130 4129 4129
CONECT 4131 4128 4132
CONECT 4132 4131 4137 4138
CONECT 4137 4132 4138
CONECT 4138 4132 4137
CONECT 4140 4129 4141
CONECT 4141 4140 4142 4144
CONECT 4142 4141 4143 4143 4159
CONECT 4143 4142 4142
CONECT 4144 4141 4145 4146
CONECT 4145 4144 4147
CONECT 4146 4144
CONECT 4147 4145
CONECT 4159 4142 4160
CONECT 4160 4159 4161 4163
CONECT 4161 4160 4162 4162 4169
CONECT 4162 4161 4161
CONECT 4163 4160
CONECT 4169 4161 4170
CONECT 4170 4169 4171 4173
CONECT 4171 4170 4172 4172 4188
CONECT 4172 4171 4171
CONECT 4173 4170 4174
CONECT 4174 4173 4175 4176
CONECT 4175 4174
CONECT 4176 4174
CONECT 4188 4171 4189
CONECT 4189 4188 4190
CONECT 4190 4189 4191 4191 4195
CONECT 4191 4190 4190
CONECT 4195 4190 4196
CONECT 4196 4195 4197 4199
CONECT 4197 4196 4198 4198 4216
CONECT 4198 4197 4197
CONECT 4199 4196 4200
CONECT 4200 4199 4201 4201 4202
CONECT 4201 4200 4200 4203
CONECT 4202 4200 4204 4204
CONECT 4203 4201 4205 4205
CONECT 4204 4202 4202 4205
CONECT 4205 4203 4203 4204 4206
CONECT 4206 4205
CONECT 4216 4197 4217
CONECT 4217 4216 4218 4220
CONECT 4218 4217 4219 4219 4230
CONECT 4219 4218 4218
CONECT 4220 4217 4222 4221
CONECT 4221 4220
CONECT 4222 4220
CONECT 4230 4218 4231
CONECT 4231 4230 4232 4234
CONECT 4232 4231 4233 4233 4244
CONECT 4233 4232 4232
CONECT 4234 4231 4235
CONECT 4235 4234 4237 4236 4236
CONECT 4236 4235 4235
CONECT 4237 4235
CONECT 4244 4232 4245
CONECT 4245 4244 4246 4248
CONECT 4246 4245 4247 4247 4255
CONECT 4247 4246 4246
CONECT 4248 4245 4249
CONECT 4249 4248
CONECT 4255 4246 4256
CONECT 4256 4255 4257 4259
CONECT 4257 4256 4258 4258 4268
CONECT 4258 4257 4257
CONECT 4259 4256 4260
CONECT 4260 4259 4265 4266
CONECT 4265 4260 4266
CONECT 4266 4260 4265
CONECT 4268 4257 4269
CONECT 4269 4268 4270 4272
CONECT 4270 4269 4271 4271 4287
CONECT 4271 4270 4270
CONECT 4272 4269 4273
CONECT 4273 4272 4274 4275
CONECT 4274 4273
CONECT 4275 4273
CONECT 4287 4270 4288
CONECT 4288 4287 4289 4291
CONECT 4289 4288 4290 4290 4301
CONECT 4290 4289 4289
CONECT 4291 4288 4292
CONECT 4292 4291 4294 4293 4293
CONECT 4293 4292 4292
CONECT 4294 4292
CONECT 4301 4289 4302 4307
CONECT 4302 4301 4303 4305
CONECT 4303 4302 4304 4304 4315
CONECT 4304 4303 4303
CONECT 4305 4302 4306
CONECT 4306 4305 4307
CONECT 4307 4301 4306
CONECT 4315 4303 4316
CONECT 4316 4315 4317 4319
CONECT 4317 4316 4318 4318 4331
CONECT 4318 4317 4317
CONECT 4319 4316 4320 4321
CONECT 4320 4319
CONECT 4321 4319
CONECT 4331 4317 4332
CONECT 4332 4331 4333 4335
CONECT 4333 4332 4334 4334 4350
CONECT 4334 4333 4333
CONECT 4335 4332 4336
CONECT 4336 4335 4337 4338
CONECT 4337 4336
CONECT 4338 4336
CONECT 4350 4333 4351
CONECT 4351 4350 4352 4354
CONECT 4352 4351 4353 4353 4371
CONECT 4353 4352 4352
CONECT 4354 4351 4355
CONECT 4355 4354 4356 4356 4357
CONECT 4356 4355 4355 4358
CONECT 4357 4355 4359 4359
CONECT 4358 4356 4360 4360
CONECT 4359 4357 4357 4360
CONECT 4360 4358 4358 4359 4361
CONECT 4361 4360
CONECT 4371 4352 4372
CONECT 4372 4371 4373 4375
CONECT 4373 4372 4374 4374 4381
CONECT 4374 4373 4373
CONECT 4375 4372
CONECT 4381 4373 4382
CONECT 4382 4381 4383 4385
CONECT 4383 4382 4384 4384 4401
CONECT 4384 4383 4383
CONECT 4385 4382 4386
CONECT 4386 4385 4387 4387 4388
CONECT 4387 4386 4386 4389
CONECT 4388 4386 4390 4390
CONECT 4389 4387 4391 4391
CONECT 4390 4388 4388 4391
CONECT 4391 4389 4389 4390
CONECT 4401 4383 4402
CONECT 4402 4401 4403 4405
CONECT 4403 4402 4404 4404 4420
CONECT 4404 4403 4403
CONECT 4405 4402 4406
CONECT 4406 4405 4407 4408
CONECT 4407 4406
CONECT 4408 4406
CONECT 4420 4403 4421
CONECT 4421 4420 4422 4424
CONECT 4422 4421 4423 4423 4432
CONECT 4423 4422 4422
CONECT 4424 4421 4425
CONECT 4425 4424 4426 4426 4427
CONECT 4426 4425 4425
CONECT 4427 4425
CONECT 4432 4422 4433
CONECT 4433 4432 4434 4436
CONECT 4434 4433 4435 4435 4447
CONECT 4435 4434 4434
CONECT 4436 4433 4437
CONECT 4437 4436 4438
CONECT 4438 4437 4439 4439 4440
CONECT 4439 4438 4438
CONECT 4440 4438
CONECT 4447 4434 4448
CONECT 4448 4447 4449 4451
CONECT 4449 4448 4450 4450 4461
CONECT 4450 4449 4449
CONECT 4451 4448 4452
CONECT 4452 4451 4454 4453 4453
CONECT 4453 4452 4452
CONECT 4454 4452
CONECT 4461 4449 4462
CONECT 4462 4461 4463 4465
CONECT 4463 4462 4464 4464 4481
CONECT 4464 4463 4463
CONECT 4465 4462 4466
CONECT 4466 4465 4467 4467 4468
CONECT 4467 4466 4466 4469
CONECT 4468 4466 4470 4470
CONECT 4469 4467 4471 4471
CONECT 4470 4468 4468 4471
CONECT 4471 4469 4469 4470
CONECT 4481 4463 4482
CONECT 4482 4481 4483 4485
CONECT 4483 4482 4484 4484 4503
CONECT 4484 4483 4483
CONECT 4485 4482 4486
CONECT 4486 4485 4487
CONECT 4487 4486 4488
CONECT 4488 4487 4489
CONECT 4489 4488
CONECT 4503 4483 4504
CONECT 4504 4503 4505 4507
CONECT 4505 4504 4506 4506 4527
CONECT 4506 4505 4505
CONECT 4507 4504 4508
CONECT 4508 4507 4509
CONECT 4509 4508 4510
CONECT 4510 4509 4511
CONECT 4511 4510 4512 4512 4513
CONECT 4512 4511 4511
CONECT 4513 4511
CONECT 4527 4505 4528
CONECT 4528 4527 4529 4531
CONECT 4529 4528 4530 4530 4540
CONECT 4530 4529 4529
CONECT 4531 4528 4532
CONECT 4532 4531 4537 4538
CONECT 4537 4532 4538
CONECT 4538 4532 4537
CONECT 4540 4529 4541
CONECT 4541 4540 4542 4544
CONECT 4542 4541 4543 4543 4560
CONECT 4543 4542 4542
CONECT 4544 4541 4545
CONECT 4545 4544 4546 4546 4547
CONECT 4546 4545 4545 4548
CONECT 4547 4545 4549 4549
CONECT 4548 4546 4550 4550
CONECT 4549 4547 4547 4550
CONECT 4550 4548 4548 4549
CONECT 4560 4542 4561
CONECT 4561 4560 4562 4564
CONECT 4562 4561 4563 4563 4569
CONECT 4563 4562 4562
CONECT 4564 4561
CONECT 4569 4562 4570
CONECT 4570 4569 4571 4573
CONECT 4571 4570 4572 4572 4578
CONECT 4572 4571 4571
CONECT 4573 4570
CONECT 4578 4571 4579
CONECT 4579 4578 4580 4582
CONECT 4580 4579 4581 4581 4598
CONECT 4581 4580 4580
CONECT 4582 4579 4583
CONECT 4583 4582 4584 4584 4585
CONECT 4584 4583 4583 4586
CONECT 4585 4583 4587 4587
CONECT 4586 4584 4588 4588
CONECT 4587 4585 4585 4588
CONECT 4588 4586 4586 4587
CONECT 4598 4580 4599
CONECT 4599 4598 4600 4602
CONECT 4600 4599 4601 4601 4611
CONECT 4601 4600 4600
CONECT 4602 4599 4603
CONECT 4603 4602 4608 4609
CONECT 4608 4603 4609
CONECT 4609 4603 4608
CONECT 4611 4600 4612
CONECT 4612 4611 4613 4615
CONECT 4613 4612 4614 4614
CONECT 4614 4613 4613
CONECT 4615 4612 4616 4617
CONECT 4616 4615 4618
CONECT 4617 4615
CONECT 4618 4616
END
HEADER    gold_soln_vzfn342_m1_7
HETATM   17  C   PHEN    1     -27.823  -9.095 -13.078  0.00  0.00           C  
HETATM   18  C   PHEN    1     -26.507  -8.678 -13.326  0.00  0.00           C  
HETATM   19  C   PHEN    1     -26.233  -7.702 -14.294  0.00  0.00           C  
HETATM   20  C   PHEN    1     -27.277  -7.119 -15.021  0.00  0.00           C  
HETATM   21  C   PHEN    1     -28.595  -7.518 -14.772  0.00  0.00           C  
HETATM   22  C   PHEN    1     -28.864  -8.498 -13.808  0.00  0.00           C  
HETATM    1  N1  PHEN    1     -28.088 -10.054 -12.142  0.00  0.00           N  
HETATM    2  C2  PHEN    1     -27.582 -11.435 -12.363  0.00  0.00           C  
HETATM    3  C3  PHEN    1     -27.688 -11.869 -13.860  0.00  0.00           C  
HETATM    4  C4  PHEN    1     -27.273 -13.342 -14.173  0.00  0.00           C  
HETATM    5  C5  PHEN    1     -25.742 -13.573 -14.443  0.00  0.00           C  
HETATM    6  N6  PHEN    1     -25.013 -14.451 -13.474  0.00  0.00           N1+
HETATM    7  C7  PHEN    1     -24.606 -13.737 -12.222  0.00  0.00           C  
HETATM    8  C8  PHEN    1     -25.717 -13.034 -11.376  0.00  0.00           C  
HETATM    9  C9  PHEN    1     -26.125 -11.586 -11.824  0.00  0.00           C  
HETATM   10  C10 PHEN    1     -28.816  -9.687 -11.099  0.00  0.00           C  
HETATM   11  C11 PHEN    1     -29.278 -10.453  -9.887  0.00  0.00           C  
HETATM   12  C12 PHEN    1     -28.169 -10.824  -8.941  0.00  0.00           C  
HETATM   13  C13 PHEN    1     -28.593 -10.411  -7.730  0.00  0.00           C  
HETATM   14  O14 PHEN    1     -29.771  -9.788  -7.760  0.00  0.00           O  
HETATM   15  C15 PHEN    1     -30.124  -9.795  -9.055  0.00  0.00           C  
HETATM   16  O16 PHEN    1     -29.207  -8.534 -11.055  0.00  0.00           O  
HETATM   23  C23 PHEN    1     -23.819 -15.092 -14.117  0.00  0.00           C  
HETATM   24  C24 PHEN    1     -22.722 -14.102 -14.446  0.00  0.00           C  
HETATM   25  C25 PHEN    1     -22.312 -13.864 -15.697  0.00  0.00           C  
HETATM   26  H1  PHEN    1     -28.253 -12.135 -11.838  0.00  0.00           H  
HETATM   27  H2  PHEN    1     -27.112 -11.196 -14.516  0.00  0.00           H  
HETATM   28  H3  PHEN    1     -28.752 -11.751 -14.134  0.00  0.00           H  
HETATM   29  H4  PHEN    1     -27.820 -13.609 -15.098  0.00  0.00           H  
HETATM   30  H5  PHEN    1     -27.666 -14.020 -13.401  0.00  0.00           H  
HETATM   31  H6  PHEN    1     -25.203 -12.619 -14.548  0.00  0.00           H  
HETATM   32  H7  PHEN    1     -25.681 -14.036 -15.445  0.00  0.00           H  
HETATM   33  H8  PHEN    1     -23.810 -13.005 -12.437  0.00  0.00           H  
HETATM   34  H9  PHEN    1     -24.154 -14.486 -11.546  0.00  0.00           H  
HETATM   35  H10 PHEN    1     -25.296 -12.934 -10.357  0.00  0.00           H  
HETATM   36  H11 PHEN    1     -26.580 -13.708 -11.269  0.00  0.00           H  
HETATM   37  H12 PHEN    1     -25.411 -11.179 -12.554  0.00  0.00           H  
HETATM   38  H13 PHEN    1     -26.060 -10.923 -10.945  0.00  0.00           H  
HETATM   39  H14 PHEN    1     -29.724 -11.389 -10.236  0.00  0.00           H  
HETATM   40  H15 PHEN    1     -27.185 -10.410  -9.203  0.00  0.00           H  
HETATM   41  H16 PHEN    1     -27.855 -11.878  -8.954  0.00  0.00           H  
HETATM   42  H17 PHEN    1     -27.888  -9.814  -7.129  0.00  0.00           H  
HETATM   43  H18 PHEN    1     -28.615 -11.167  -6.928  0.00  0.00           H  
HETATM   44  H19 PHEN    1     -30.359  -8.747  -9.292  0.00  0.00           H  
HETATM   45  H20 PHEN    1     -31.169 -10.141  -9.021  0.00  0.00           H  
HETATM   46  H21 PHEN    1     -25.684  -9.110 -12.763  0.00  0.00           H  
HETATM   47  H22 PHEN    1     -25.206  -7.394 -14.482  0.00  0.00           H  
HETATM   48  H23 PHEN    1     -27.065  -6.359 -15.774  0.00  0.00           H  
HETATM   49  H24 PHEN    1     -29.411  -7.065 -15.332  0.00  0.00           H  
HETATM   50  H25 PHEN    1     -29.894  -8.795 -13.628  0.00  0.00           H  
HETATM   51  H26 PHEN    1     -24.128 -15.632 -15.028  0.00  0.00           H  
HETATM   52  H27 PHEN    1     -23.338 -15.837 -13.459  0.00  0.00           H  
HETATM   53  H28 PHEN    1     -22.242 -13.555 -13.630  0.00  0.00           H  
HETATM   54  H29 PHEN    1     -22.749 -14.373 -16.556  0.00  0.00           H  
HETATM   55  H30 PHEN    1     -21.517 -13.143 -15.892  0.00  0.00           H  
HETATM   56  H31 PHEN    1     -25.662 -15.284 -13.209  0.00  0.00           H  
CONECT    1   17    2   10
CONECT    2    1    3    9   26
CONECT    3    2    4   27   28
CONECT    4    3    5   29   30
CONECT    5    4    6   31   32
CONECT    6    5   23   56    7
CONECT    7    6   33   34    8
CONECT    8    7   35   36    9
CONECT    9    2    8   37   38
CONECT   10    1   11   16   16
CONECT   11   10   12   15   15
CONECT   11   39
CONECT   12   11   13   13   40
CONECT   12   41
CONECT   13   12   12   42   43
CONECT   13   14
CONECT   14   13   15
CONECT   15   11   11   14   44
CONECT   15   45
CONECT   16   10   10
CONECT   17   18   18   18   18
CONECT   17   22   22   22   22
CONECT   17    1
CONECT   18   17   17   17   17
CONECT   18   19   19   19   19
CONECT   18   46
CONECT   19   18   18   18   18
CONECT   19   20   20   20   20
CONECT   19   47
CONECT   20   19   19   19   19
CONECT   20   48   21   21   21
CONECT   20   21
CONECT   21   20   20   20   20
CONECT   21   49   22   22   22
CONECT   21   22
CONECT   22   17   17   17   17
CONECT   22   21   21   21   21
CONECT   22   50
CONECT   23    6   24   51   52
CONECT   24   23   25   25   53
CONECT   25   24   24   54   55
CONECT   26    2
CONECT   27    3
CONECT   28    3
CONECT   29    4
CONECT   30    4
CONECT   31    5
CONECT   32    5
CONECT   33    7
CONECT   34    7
CONECT   35    8
CONECT   36    8
CONECT   37    9
CONECT   38    9
CONECT   39   11
CONECT   40   12
CONECT   41   12
CONECT   42   13
CONECT   43   13
CONECT   44   15
CONECT   45   15
CONECT   46   18
CONECT   47   19
CONECT   48   20
CONECT   49   21
CONECT   50   22
CONECT   51   23
CONECT   52   23
CONECT   53   24
CONECT   54   25
CONECT   55   25
CONECT   56    6
END
